# Supplementary material for: Protein–protein interaction network of E. coli K‐12 has significant high‐dimensional cavities: new insights from algebraic topological studies
Source: FEBS Open Bio. 2022 Jun 16;12(7):1406–18. doi: 10.1002/2211-5463.13437 (PMC9249336; doi:10.1002/2211-5463.13437)
Supplement: Supplementary file 2 — Table S4. 1‐DCprotein, and traditional graph parameters of the E. coli‐PPI‐Network. [file FEB4-12-1406-s001.xlsx]

## Sheet: TableS4
Supplementary Table S4. 1-Dcprotein, and traditional graph parameters of the E.coli-PPI-Network
Clique\feature	InCycle_dim 1	InCycle_dim 2	degrees	clusterCoe	betweenness	closeness	assortativityDegree	assortativityClose	assortativityBetween	Protein names	Function [CC]	Gene ontology (molecular function)
rplB	46	1	42	0.0255517	0.106123	0.196829	0.922219	0.747953	0.918964	50S ribosomal protein L2 (Large ribosomal subunit protein uL2)	FUNCTION: One of the primary rRNA binding proteins (PubMed:3298242). Located near the base of the L1 stalk, it is probably also mobile. Required for association of the 30S and 50S subunits to form the 70S ribosome, for tRNA binding and peptide bond formation (PubMed:8722025). It has been suggested to have peptidyltransferase activity; this is highly controversial. {ECO:0000269|PubMed:10756104, EC…	RNA binding [GO:0003723]; rRNA binding [GO:0019843]; structural constituent of ribosome [GO:0003735]; transferase activity [GO:0016740]; zinc ion binding [GO:0008270]
rpsF	40	1	12	0.19697	0.0084259	0.191088	0.886766	0.761022	0.455461	30S ribosomal protein S6 (Small ribosomal subunit protein bS6) [Cleaved into: 30S ribosomal protein S6, fully modified isoform; 30S ribosomal protein S6, non-modified isoform]	FUNCTION: Binds together with S18 to 16S ribosomal RNA.	mRNA 5'-UTR binding [GO:0048027]; small ribosomal subunit rRNA binding [GO:0070181]; structural constituent of ribosome [GO:0003735]
yfgB	35	0	25	0.1	0.0801554	0.21518	0.97513	0.830914	0.972678	0	0	0
rluB	32	1	19	0.134503	0.0173059	0.192706	0.959798	0.763001	0.726684	Ribosomal large subunit pseudouridine synthase B (EC 5.4.99.22) (23S rRNA pseudouridine(2605) synthase) (rRNA pseudouridylate synthase B) (rRNA-uridine isomerase B)	FUNCTION: Responsible for synthesis of pseudouridine from uracil-2605 in 23S ribosomal RNA. {ECO:0000269|PubMed:11720289}.	RNA binding [GO:0003723]; rRNA pseudouridine synthase activity [GO:0120159]
rplD	29	0	11	0.145455	0.0452274	0.186883	0.893559	0.746315	0.982092	50S ribosomal protein L4 (Large ribosomal subunit protein uL4)	FUNCTION: One of the primary rRNA binding proteins, this protein initially binds near the 5'-end of the 23S rRNA (PubMed:3298242). It is important during the early stages of 50S assembly (PubMed:3298242). It makes multiple contacts with different domains of the 23S rRNA in the assembled 50S subunit and ribosome (PubMed:7556101, PubMed:6170935). {ECO:0000269|PubMed:13130133, ECO:0000269|PubMed:244…	endoribonuclease inhibitor activity [GO:0060698]; rRNA binding [GO:0019843]; structural constituent of ribosome [GO:0003735]; translation repressor activity [GO:0030371]
tufB	28	0	38	0.0213371	0.160122	0.225108	0.928716	0.859419	0.925312	Elongation factor Tu 2 (EF-Tu 2) (Bacteriophage Q beta RNA-directed RNA polymerase subunit III) (P-43)	FUNCTION: This protein promotes the GTP-dependent binding of aminoacyl-tRNA to the A-site of ribosomes during protein biosynthesis.; FUNCTION: May play an important regulatory role in cell growth and in the bacterial response to nutrient deprivation.; FUNCTION: Plays a stimulatory role in trans-translation, binds tmRNA. {ECO:0000269|PubMed:15069072}.; FUNCTION: Protects glycyl-tRNA(Gly) from hydr…	GTPase activity [GO:0003924]; GTP binding [GO:0005525]; translation elongation factor activity [GO:0003746]
ybjX	28	1	7	0.380952	0	0.184806	0.560833	0.735103	0.283826	Uncharacterized protein YbjX	0	0
dnaJ	27	1	14	0.164835	0.03811	0.202577	0.946985	0.796299	0.882602	Chaperone protein DnaJ (HSP40) (Heat shock protein J)	FUNCTION: Interacts with DnaK and GrpE to disassemble a protein complex at the origins of replication of phage lambda and several plasmids. Participates actively in the response to hyperosmotic and heat shock by preventing the aggregation of stress-denatured proteins and by disaggregating proteins, also in an autonomous, DnaK-independent fashion. Unfolded proteins bind initially to DnaJ; upon int…	ATP binding [GO:0005524]; chaperone binding [GO:0051087]; heat shock protein binding [GO:0031072]; protein disulfide isomerase activity [GO:0003756]; protein-disulfide reductase activity [GO:0015035]; sigma factor antagonist activity [GO:0016989]; unfolded protein binding [GO:0051082]; zinc ion binding [GO:0008270]
rnr	27	1	14	0.263736	0.0163439	0.181312	0.917864	0.715703	0.77033	Ribonuclease R (RNase R) (EC 3.1.13.1) (Protein VacB)	FUNCTION: 3'-5' exoribonuclease that releases 5'-nucleoside monophosphates and is involved in maturation of structured RNAs (rRNAs, tRNAs and SsrA/tmRNA). In stationary phase, involved in the post-transcriptional regulation of ompA mRNA stability. Shortens RNA processively to di- and trinucleotides. In vitro, exhibits helicase activity, which is independent of its RNase activity. RNases 2 and R (…	3'-5'-exoribonuclease activity [GO:0000175]; 3'-5' RNA helicase activity [GO:0034458]; exoribonuclease activity, producing 5'-phosphomonoesters [GO:0016896]; exoribonuclease II activity [GO:0008859]; ribonuclease activity [GO:0004540]; ribonuclease R activity [GO:0008997]; RNA binding [GO:0003723]
groL	26	0	156	0.000248139	0.501992	0.296016	0.881275	0.956768	0.882875	Chaperonin GroEL (EC 5.6.1.7) (60 kDa chaperonin) (Chaperonin-60) (Cpn60) (GroEL protein)	0	ATP binding [GO:0005524]; unfolded protein binding [GO:0051082]
aidB	23	0	4	0.166667	0.00619581	0.206108	0.332864	0.796608	0.32222	Putative acyl-CoA dehydrogenase AidB (EC 1.3.99.-)	FUNCTION: Part of the adaptive DNA-repair response to alkylating agents. Could prevent alkylation damage by protecting DNA and destroying alkylating agents that have yet to reach their DNA target. Binds to double-stranded DNA with a preference for a DNA region that includes its own promoter. Shows weak isovaleryl-CoA dehydrogenase activity in vitro. {ECO:0000269|PubMed:16352838, ECO:0000269|PubMe…	DNA binding [GO:0003677]; identical protein binding [GO:0042802]; isovaleryl-CoA dehydrogenase activity [GO:0008470]; sequence-specific DNA binding [GO:0043565]
dnaA	23	0	7	0.047619	0.109991	0.180137	0.634224	0.709521	0.967917	Chromosomal replication initiator protein DnaA	FUNCTION: Plays a key role in the initiation and regulation of chromosomal replication. Binds in an ATP-dependent fashion to the origin of replication (oriC) to initiate formation of the DNA replication initiation complex exactly once per cell cycle. Binds the DnaA box (consensus sequence 5'-TTATC[CA]A[CA]A-3'); subsequent binding of DNA polymerase III subunits leads to replisome formation. The D…	ATP binding [GO:0005524]; DNA binding [GO:0003677]; DNA replication origin binding [GO:0003688]; identical protein binding [GO:0042802]; sequence-specific DNA binding [GO:0043565]
gmhB	20	0	3	0	0.00291291	0.158979	0.39279	0.620189	0.34008	D-glycero-beta-D-manno-heptose-1,7-bisphosphate 7-phosphatase (EC 3.1.3.82) (D,D-heptose 1,7-bisphosphate phosphatase) (HBP phosphatase)	FUNCTION: Converts the D-glycero-beta-D-manno-heptose 1,7-bisphosphate (beta-HBP) intermediate into D-glycero-beta-D-manno-heptose 1-phosphate by removing the phosphate group at the C-7 position. {ECO:0000269|PubMed:11751812, ECO:0000269|PubMed:16990279, ECO:0000269|PubMed:20050615}.	D,D-heptose 1,7-bisphosphate phosphatase activity [GO:0034200]; magnesium ion binding [GO:0000287]; zinc ion binding [GO:0008270]
selB	20	1	10	0.377778	0.00467545	0.180365	0.76568	0.713865	0.381978	Selenocysteine-specific elongation factor (SelB translation factor)	FUNCTION: Translation factor necessary for the incorporation of selenocysteine into proteins. It probably replaces EF-Tu for the insertion of selenocysteine directed by the UGA codon. SelB binds GTP and GDP.	GDP binding [GO:0019003]; GTPase activity [GO:0003924]; GTP binding [GO:0005525]; selenocysteine insertion sequence binding [GO:0035368]; translation elongation factor activity [GO:0003746]; tRNA binding [GO:0000049]
cspC	18	0	7	0.190476	0.00121427	0.162911	0.65693	0.635066	0.287721	Cold shock-like protein CspC (CSP-C)	0	chaperone binding [GO:0051087]; nucleic acid binding [GO:0003676]; RNA binding [GO:0003723]; single-stranded DNA binding [GO:0003697]; transcription antitermination factor activity, RNA binding [GO:0001072]
uspG	18	0	8	0.107143	0.0471077	0.218764	0.492	0.844729	0.678667	Universal stress protein UP12 (Universal stress protein G)	FUNCTION: Has intrinsic autoadenylation and autophosphorylation activities, probably on Ser or Thr residues. {ECO:0000269|PubMed:16460009}.	adenylate kinase activity [GO:0004017]
cbpA	17	0	7	0.142857	0.0203298	0.167896	0.694037	0.64946	0.750645	Curved DNA-binding protein	FUNCTION: DNA-binding protein that preferentially recognizes a curved DNA sequence. It is probably a functional analog of DnaJ; displays overlapping activities with DnaJ, but functions under different conditions, probably acting as a molecular chaperone in an adaptive response to environmental stresses other than heat shock. Lacks autonomous chaperone activity; binds native substrates and targets…	bent DNA binding [GO:0003681]; unfolded protein binding [GO:0051082]
lpxD	17	0	11	0.0909091	0.0140768	0.174377	0.880158	0.693407	0.688513	UDP-3-O-(3-hydroxymyristoyl)glucosamine N-acyltransferase (UDP-3-O-(3-OHC14)-GlcN N-acyltransferase) (EC 2.3.1.191) (Protein FirA) (Rifampicin resistance protein) (UDP-3-O-(3-hydroxytetradecanoyl)glucosamine N-acyltransferase)	FUNCTION: Catalyzes the N-acylation of UDP-3-O-(hydroxytetradecanoyl)glucosamine using 3-hydroxytetradecanoyl-ACP as the acyl donor. Is involved in the biosynthesis of lipid A, a phosphorylated glycolipid that anchors the lipopolysaccharide to the outer membrane of the cell. Prefers (3R)-3-hydroxytetradecanoyl-ACP over (3R)-3-hydroxyhexadecanoyl-ACP as the acyl donor in vitro, which is consistent…	identical protein binding [GO:0042802]; N-acyltransferase activity [GO:0016410]; UDP-3-O-(R-3-hydroxymyristoyl)-glucosamine N-acyltransferase activity [GO:0103118]
srmB	16	1	11	0.327273	0.0579285	0.191683	0.767953	0.762524	0.948521	ATP-dependent RNA helicase SrmB (EC 3.6.4.13)	FUNCTION: DEAD-box RNA helicase involved in the assembly of the 50S ribosomal subunit at low temperature. Exhibits RNA-stimulated ATP hydrolysis and RNA unwinding activity. Acts before DeaD. {ECO:0000255|HAMAP-Rule:MF_00967, ECO:0000269|PubMed:12787353, ECO:0000269|PubMed:15148362, ECO:0000269|PubMed:15196029}.	ATPase, acting on RNA [GO:0008186]; ATP binding [GO:0005524]; ATP hydrolysis activity [GO:0140603]; poly(A) binding [GO:0008143]; RNA helicase activity [GO:0003724]; RNA strand annealing activity [GO:0033592]
glyQ	14	0	4	0.166667	0.00933408	0.164524	0.476257	0.634123	0.451088	Glycine--tRNA ligase alpha subunit (EC 6.1.1.14) (Glycyl-tRNA synthetase alpha subunit) (GlyRS)	0	ATP binding [GO:0005524]; glycine-tRNA ligase activity [GO:0004820]
gatY	14	0	2	1	0	0.162844	0.316484	0.629638	0.286285	D-tagatose-1,6-bisphosphate aldolase subunit GatY (TBPA) (TagBP aldolase) (EC 4.1.2.40) (D-tagatose-bisphosphate aldolase class II) (Tagatose-bisphosphate aldolase)	FUNCTION: Catalytic subunit of the tagatose-1,6-bisphosphate aldolase GatYZ, which catalyzes the reversible aldol condensation of dihydroxyacetone phosphate (DHAP or glycerone-phosphate) with glyceraldehyde 3-phosphate (G3P) to produce tagatose 1,6-bisphosphate (TBP). Requires GatZ subunit for full activity and stability. Is involved in the catabolism of galactitol. {ECO:0000269|PubMed:11976750, …	tagatose-bisphosphate aldolase activity [GO:0009025]; zinc ion binding [GO:0008270]
malT	14	0	2	1	0	0.162844	0.316484	0.629638	0.286285	HTH-type transcriptional regulator MalT (ATP-dependent transcriptional activator MalT)	FUNCTION: Positively regulates the transcription of the maltose regulon whose gene products are responsible for uptake and catabolism of malto-oligosaccharides (PubMed:7040340, PubMed:3305511, PubMed:2538630, PubMed:2524384). Specifically binds to the promoter region of its target genes, recognizing a short DNA motif called the MalT box (5'-GGA[TG]GA-3') (PubMed:2538630, PubMed:2524384). Displays…	ATP binding [GO:0005524]; DNA binding [GO:0003677]; DNA-binding transcription factor activity [GO:0003700]; identical protein binding [GO:0042802]; trisaccharide binding [GO:0048031]
glmS	13	0	6	0	0.00964018	0.154041	0.490078	0.535179	0.302721	Glutamine--fructose-6-phosphate aminotransferase [isomerizing] (EC 2.6.1.16) (D-fructose-6-phosphate amidotransferase) (GFAT) (Glucosamine-6-phosphate synthase) (Hexosephosphate aminotransferase) (L-glutamine--D-fructose-6-phosphate amidotransferase)	FUNCTION: Catalyzes the first step in hexosamine metabolism, converting fructose-6P into glucosamine-6P using glutamine as a nitrogen source.	carbohydrate derivative binding [GO:0097367]; glutamine-fructose-6-phosphate transaminase (isomerizing) activity [GO:0004360]
alaS	13	0	2	0	0.00124454	0.148374	0.323782	0.564117	0.187161	Alanine--tRNA ligase (EC 6.1.1.7) (Alanyl-tRNA synthetase) (AlaRS)	FUNCTION: Catalyzes the attachment of L-alanine to tRNA(Ala) in a two-step reaction: L-alanine is first activated by ATP to form Ala-AMP and then transferred to the acceptor end of tRNA(Ala). AlaRS also incorrectly activates the sterically smaller amino acid glycine as well as the sterically larger amino acid L-serine; generates 2-fold more mischarged Gly than Ser (PubMed:28362257). These mischar…	alanine-tRNA ligase activity [GO:0004813]; amino acid binding [GO:0016597]; aminoacyl-tRNA editing activity [GO:0002161]; ATP binding [GO:0005524]; DNA-binding transcription repressor activity [GO:0001217]; identical protein binding [GO:0042802]; Ser-tRNA(Ala) hydrolase activity [GO:0002196]; tRNA binding [GO:0000049]; zinc ion binding [GO:0008270]
nusA	12	0	8	0.25	0.00406663	0.162547	0.732886	0.626792	0.349964	Transcription termination/antitermination protein NusA (N utilization substance protein A) (Transcription termination/antitermination L factor)	FUNCTION: Part of the processive rRNA transcription and antitermination complex (rrnTAC). The complex forms an RNA-chaperone ring around the RNA exit tunnel of RNA polymerase (RNAP). It supports rapid transcription and antitermination of rRNA operons, cotranscriptional rRNA folding, and annealing of distal rRNA regions to allow correct ribosome biogenesis (PubMed:32871103). Participates in both t…	bacterial-type RNA polymerase core enzyme binding [GO:0001000]; DNA-binding transcription factor activity [GO:0003700]; nucleotide binding [GO:0000166]; protein domain specific binding [GO:0019904]; RNA binding [GO:0003723]
rpsD	12	0	13	0.0512821	0.00700981	0.170457	0.95802	0.651293	0.473889	30S ribosomal protein S4 (Small ribosomal subunit protein uS4)	FUNCTION: One of two assembly initiator proteins for the 30S subunit, it binds directly to 16S rRNA where it nucleates assembly of the body of the 30S subunit. {ECO:0000269|PubMed:2461734}.; FUNCTION: With S5 and S12 plays an important role in translational accuracy; many suppressors of streptomycin-dependent mutants of protein S12 are found in this protein, some but not all of which decrease tra…	mRNA 5'-UTR binding [GO:0048027]; rRNA binding [GO:0019843]; structural constituent of ribosome [GO:0003735]; translation repressor activity, mRNA regulatory element binding [GO:0000900]
cspE	11	0	6	0.266667	0	0.162926	0.562298	0.640634	0.263581	Cold shock-like protein CspE (CSP-E)	0	nucleic acid binding [GO:0003676]; poly(A) binding [GO:0008143]; RNA binding [GO:0003723]; single-stranded DNA binding [GO:0003697]; transcription antitermination factor activity, RNA binding [GO:0001072]
rpoA	11	0	11	0.254545	0.00618236	0.158424	0.932733	0.586701	0.491971	DNA-directed RNA polymerase subunit alpha (RNAP subunit alpha) (EC 2.7.7.6) (RNA polymerase subunit alpha) (Transcriptase subunit alpha)	FUNCTION: DNA-dependent RNA polymerase (RNAP) catalyzes the transcription of DNA into RNA using the four ribonucleoside triphosphates as substrates. This subunit plays an important role in subunit assembly since its dimerization is the first step in the sequential assembly of subunits to form the holoenzyme. {ECO:0000269|PubMed:1646077, ECO:0000269|PubMed:24843001}.; FUNCTION: Part of the process…	DNA binding [GO:0003677]; DNA-directed 5'-3' RNA polymerase activity [GO:0003899]; protein dimerization activity [GO:0046983]
rpoC	11	0	9	0.277778	0.0180762	0.168673	0.842121	0.662022	0.809191	DNA-directed RNA polymerase subunit beta' (RNAP subunit beta') (EC 2.7.7.6) (RNA polymerase subunit beta') (Transcriptase subunit beta')	FUNCTION: DNA-dependent RNA polymerase (RNAP) catalyzes the transcription of DNA into RNA using the four ribonucleoside triphosphates as substrates. {ECO:0000255|HAMAP-Rule:MF_01322, ECO:0000269|PubMed:1646077, ECO:0000269|PubMed:24843001}.; FUNCTION: Resistance to the antibiotics salinamide A, salinamide B, rifampicin, streptolydigin, CBR703, myxopyronin, and lipiarmycin can result from mutation…	DNA binding [GO:0003677]; DNA-directed 5'-3' RNA polymerase activity [GO:0003899]; magnesium ion binding [GO:0000287]; zinc ion binding [GO:0008270]
rpoB	11	0	10	0.288889	0.00995299	0.155301	0.919302	0.568009	0.637916	DNA-directed RNA polymerase subunit beta (RNAP subunit beta) (EC 2.7.7.6) (RNA polymerase subunit beta) (Transcriptase subunit beta)	FUNCTION: DNA-dependent RNA polymerase (RNAP) catalyzes the transcription of DNA into RNA using the four ribonucleoside triphosphates as substrates. {ECO:0000269|PubMed:1646077, ECO:0000269|PubMed:24843001}.; FUNCTION: Resistance to the antibiotics salinamide A, salinamide B, rifampicin, streptolydigin, CBR703, myxopyronin, and lipiarmycin can result from mutations in this protein. {ECO:0000269|P…	DNA binding [GO:0003677]; DNA-directed 5'-3' RNA polymerase activity [GO:0003899]; ribonucleoside binding [GO:0032549]
dnaK	10	0	23	0	0.0637442	0.181279	0.887944	0.700983	0.901648	Chaperone protein DnaK (HSP70) (Heat shock 70 kDa protein) (Heat shock protein 70)	FUNCTION: Plays an essential role in the initiation of phage lambda DNA replication, where it acts in an ATP-dependent fashion with the DnaJ protein to release lambda O and P proteins from the preprimosomal complex. DnaK is also involved in chromosomal DNA replication, possibly through an analogous interaction with the DnaA protein. Also participates actively in the response to hyperosmotic shock.	ADP binding [GO:0043531]; ATP binding [GO:0005524]; chaperone binding [GO:0051087]; protein folding chaperone [GO:0044183]; sigma factor antagonist activity [GO:0016989]; unfolded protein binding [GO:0051082]; zinc ion binding [GO:0008270]
rplA	10	0	12	0.0606061	0.0169393	0.167462	0.935052	0.636378	0.760821	50S ribosomal protein L1 (Large ribosomal subunit protein uL1)	FUNCTION: One of the primary rRNA binding proteins, it binds very close to the 3'-end of the 23S rRNA. Forms part of the L1 stalk. It is often not seen in high-resolution crystal structures, but can be seen in cryo_EM and 3D reconstruction models. These indicate that the distal end of the stalk moves by approximately 20 angstroms (PubMed:12859903, PubMed:16272117). This stalk movement is thought …	RNA binding [GO:0003723]; rRNA binding [GO:0019843]; structural constituent of ribosome [GO:0003735]; tRNA binding [GO:0000049]
rne	10	0	9	0.222222	0.00750763	0.178291	0.810448	0.704912	0.494848	Ribonuclease E (RNase E) (EC 3.1.26.12)	FUNCTION: Endoribonuclease that plays a central role in RNA processing and decay. Required for the maturation of 5S and 16S rRNAs and the majority of tRNAs. Also involved in the degradation of most mRNAs. Can also process other RNA species, such as RNAI, a molecule that controls the replication of ColE1 plasmid, and the cell division inhibitor DicF-RNA. It initiates the decay of RNAs by cutting t…	7S RNA binding [GO:0008312]; DEAD/H-box RNA helicase binding [GO:0017151]; endoribonuclease activity [GO:0004521]; identical protein binding [GO:0042802]; magnesium ion binding [GO:0000287]; ribonuclease activity [GO:0004540]; ribonuclease E activity [GO:0008995]; RNA binding [GO:0003723]; rRNA binding [GO:0019843]; tRNA binding [GO:0000049]; zinc ion binding [GO:0008270]
dnaE	8	0	12	0.227273	0.0473263	0.189215	0.945861	0.73696	0.965784	DNA polymerase III subunit alpha (EC 2.7.7.7)	FUNCTION: DNA polymerase III is a complex, multichain enzyme responsible for most of the replicative synthesis in bacteria (PubMed:2932432). This DNA polymerase also exhibits 3' to 5' exonuclease activity. The alpha chain is the DNA polymerase catalytic subunit (PubMed:2932432). It is tethered to replicating DNA by the beta sliding clamp (dnaN), which confers extremely high processivity to the ca…	DNA binding [GO:0003677]; DNA-directed DNA polymerase activity [GO:0003887]
pnp	8	0	9	0.222222	0.00640772	0.169665	0.840419	0.664804	0.452484	Polyribonucleotide nucleotidyltransferase (EC 2.7.7.8) (Polynucleotide phosphorylase) (PNPase)	FUNCTION: Involved in mRNA degradation. Catalyzes the phosphorolysis of single-stranded polyribonucleotides processively in the 3'- to 5'-direction. Also involved, along with RNase II, in tRNA processing. RNases II and R contribute to rRNA degradation during starvation, while RNase R and PNPase are the major contributors to quality control of rRNA during steady state growth (PubMed:21135037). {EC…	3'-5'-exoribonuclease activity [GO:0000175]; cyclic-di-GMP binding [GO:0035438]; identical protein binding [GO:0042802]; magnesium ion binding [GO:0000287]; polyribonucleotide nucleotidyltransferase activity [GO:0004654]; RNA binding [GO:0003723]
dnaQ	8	0	9	0.444444	0.00432227	0.18561	0.819654	0.72117	0.36013	DNA polymerase III subunit epsilon (EC 2.7.7.7)	FUNCTION: DNA polymerase III is a complex, multichain enzyme responsible for most of the replicative synthesis in bacteria. The epsilon subunit contain the editing function and is a proofreading 3'-5' exonuclease (PubMed:6340117). Contacts both the beta sliding clamp (dnaN) and the polymerase subunit (dnaE), stabilizing their interaction (PubMed:26499492). {ECO:0000269|PubMed:26499492, ECO:000026…	3'-5' exonuclease activity [GO:0008408]; DNA binding [GO:0003677]; DNA-directed DNA polymerase activity [GO:0003887]; exonuclease activity [GO:0004527]; metal ion binding [GO:0046872]
holC	6	0	11	0.345455	0.0329838	0.174926	0.779022	0.665471	0.766992	DNA polymerase III subunit chi (EC 2.7.7.7)	FUNCTION: Part of the beta sliding clamp loading complex, which hydrolyzes ATP to load the beta clamp onto primed DNA to form the DNA replication pre-initiation complex (PubMed:2040637). DNA polymerase III is a complex, multichain enzyme responsible for most of the replicative synthesis in bacteria. This DNA polymerase also exhibits 3' to 5' exonuclease activity. {ECO:0000269|PubMed:2040637}.	DNA binding [GO:0003677]; DNA-directed DNA polymerase activity [GO:0003887]
holA	6	0	9	0.277778	0.0676427	0.203435	0.569267	0.780209	0.880913	DNA polymerase III subunit delta (EC 2.7.7.7)	FUNCTION: Part of the beta sliding clamp loading complex, which hydrolyzes ATP to load the beta clamp onto primed DNA to form the DNA replication pre-initiation complex (PubMed:2040637). DNA polymerase III is a complex, multichain enzyme responsible for most of the replicative synthesis in bacteria. This DNA polymerase also exhibits 3'-5' exonuclease activity. The delta subunit is the wrench that…	DNA binding [GO:0003677]; DNA-directed DNA polymerase activity [GO:0003887]
holD	6	0	9	0.472222	0.00354191	0.176224	0.800612	0.67892	0.293697	DNA polymerase III subunit psi (EC 2.7.7.7)	FUNCTION: Part of the beta sliding clamp loading complex, which hydrolyzes ATP to load the beta clamp onto primed DNA to form the DNA replication pre-initiation complex (PubMed:2040637). DNA polymerase III is a complex, multichain enzyme responsible for most of the replicative synthesis in bacteria. This DNA polymerase also exhibits 3' to 5' exonuclease activity. The exact function of the psi sub…	3'-5' exonuclease activity [GO:0008408]; DNA-directed DNA polymerase activity [GO:0003887]
holB	6	0	8	0.5	0.0105921	0.167937	0.636721	0.63098	0.39185	DNA polymerase III subunit delta' (EC 2.7.7.7)	FUNCTION: Part of the beta sliding clamp loading complex, which hydrolyzes ATP to load the beta clamp onto primed DNA to form the DNA replication pre-initiation complex (PubMed:2040637). DNA polymerase III is a complex, multichain enzyme responsible for most of the replicative synthesis in bacteria. This DNA polymerase also exhibits 3' to 5' exonuclease activity. The gamma complex (gamma(3),delta…	3'-5' exonuclease activity [GO:0008408]; DNA binding [GO:0003677]; DNA-directed DNA polymerase activity [GO:0003887]
rplO	5	0	9	0.138889	0.078339	0.188407	0.719424	0.754333	0.97095	50S ribosomal protein L15 (Large ribosomal subunit protein uL15)	FUNCTION: This protein binds the 5S rRNA. It is required for the late stages of subunit assembly, and is essential for 5S rRNA assembly onto the ribosome. {ECO:0000269|PubMed:3298242}.	rRNA binding [GO:0019843]; structural constituent of ribosome [GO:0003735]
malP	5	0	4	0	0.00652209	0.155492	0.502729	0.582895	0.405398	Maltodextrin phosphorylase (EC 2.4.1.1)	FUNCTION: Phosphorylase is an important allosteric enzyme in carbohydrate metabolism. Enzymes from different sources differ in their regulatory mechanisms and in their natural substrates. However, all known phosphorylases share catalytic and structural properties.	glycogen phosphorylase activity [GO:0008184]; linear malto-oligosaccharide phosphorylase activity [GO:0102250]; maltodextrin phosphorylase activity [GO:0031220]; pyridoxal phosphate binding [GO:0030170]; SHG alpha-glucan phosphorylase activity [GO:0102499]
dnaX	5	0	6	0.733333	0.000353182	0.149202	0.701001	0.542195	0.18881	DNA polymerase III subunit tau (EC 2.7.7.7) (DNA polymerase III subunit gamma)	FUNCTION: Part of the beta sliding clamp loading complex, which hydrolyzes ATP to load the beta clamp onto primed DNA to form the DNA replication pre-initiation complex (PubMed:2040637). DNA polymerase III is a complex, multichain enzyme responsible for most of the replicative synthesis in bacteria. This DNA polymerase also exhibits 3'-5' exonuclease activity. The gamma complex (gamma(3),delta,de…	ATP binding [GO:0005524]; DNA binding [GO:0003677]; DNA-directed DNA polymerase activity [GO:0003887]; DNA polymerase processivity factor activity [GO:0030337]; identical protein binding [GO:0042802]; nucleoside-triphosphatase activity [GO:0017111]
rpoD	4	0	8	0.107143	0.00787427	0.166044	0.821839	0.638952	0.523898	RNA polymerase sigma factor RpoD (Sigma-70)	FUNCTION: Sigma factors are initiation factors that promote the attachment of RNA polymerase to specific initiation sites and are then released. This sigma factor is the primary sigma factor during exponential growth. Preferentially transcribes genes associated with fast growth, such as ribosomal operons, other protein-synthesis related genes, rRNA- and tRNA-encoding genes and prfB. {ECO:0000255|…	DNA binding [GO:0003677]; sigma factor activity [GO:0016987]
uvrD	4	0	7	0	0.0124757	0.159142	0.485071	0.585368	0.377103	DNA helicase II (EC 3.6.4.12)	FUNCTION: A helicase with DNA-dependent ATPase activity (PubMed:8419285). Unwinds DNA duplexes with 3' to 5' polarity with respect to the bound strand. Initiates unwinding more efficiently from a nicked substrate than ds duplex DNA (PubMed:8419285). Involved in the post-incision events of nucleotide excision repair and methyl-directed mismatch repair, and probably also in repair of alkylated DNA …	3'-5' DNA helicase activity [GO:0043138]; ATP binding [GO:0005524]; ATP hydrolysis activity [GO:0140603]; DNA binding [GO:0003677]; DNA helicase activity [GO:0003678]; DNA translocase activity [GO:0015616]; single-stranded DNA helicase activity [GO:0017116]
grpE	4	0	7	0.047619	0.0585407	0.20164	0.482352	0.792245	0.789105	Protein GrpE (HSP-70 cofactor) (HSP24) (Heat shock protein B25.3)	FUNCTION: Participates actively in the response to hyperosmotic and heat shock by preventing the aggregation of stress-denatured proteins, in association with DnaK and GrpE. It is the nucleotide exchange factor for DnaK and may function as a thermosensor. Unfolded proteins bind initially to DnaJ; upon interaction with the DnaJ-bound protein, DnaK hydrolyzes its bound ATP, resulting in the formati…	adenyl-nucleotide exchange factor activity [GO:0000774]; chaperone binding [GO:0051087]; protein domain specific binding [GO:0019904]; protein homodimerization activity [GO:0042803]; unfolded protein binding [GO:0051082]
rpsC	4	0	6	0	0.00265391	0.151531	0.653019	0.576533	0.221279	30S ribosomal protein S3 (Small ribosomal subunit protein uS3)	FUNCTION: Binds the lower part of the 30S subunit head. Binds mRNA in the 70S ribosome, positioning it for translation (By similarity). {ECO:0000250}.; FUNCTION: Plays a role in mRNA unwinding by the ribosome, possibly by forming part of a processivity clamp. {ECO:0000269|PubMed:15652481}.	mRNA binding [GO:0003729]; rRNA binding [GO:0019843]; structural constituent of ribosome [GO:0003735]
helD	4	0	6	0	0.0262498	0.214945	0.408803	0.834622	0.484169	DNA helicase IV (EC 3.6.4.12) (75 kDa helicase)	FUNCTION: Helicase IV catalyzes the unwinding of duplex DNA in the 3' to 5' direction with respect to the bound single strand in a reaction that is dependent upon the hydrolysis of ATP.	3'-5' DNA helicase activity [GO:0043138]; ATP binding [GO:0005524]; ATP hydrolysis activity [GO:0140603]; DNA binding [GO:0003677]
rplS	4	0	4	0	0.0100741	0.158687	0.250516	0.61033	0.2715	50S ribosomal protein L19 (Large ribosomal subunit protein bL19)	FUNCTION: This protein is located at the 30S-50S ribosomal subunit interface. In the 70S ribosome it has been modeled to make two contacts with the 16S rRNA of the 30S subunit forming part of bridges B6 and B8 (PubMed:12809609). In the 3.5 A resolved structures L14 and L19 interact and together make contact with the 16S rRNA (PubMed:16272117). The protein conformation is quite different between t…	large ribosomal subunit rRNA binding [GO:0070180]; structural constituent of ribosome [GO:0003735]
nudH	4	0	3	0	0.000339727	0.145026	0.382898	0.527303	0.276209	0	0	0
infB	4	0	2	0	0.000719818	0.130721	0.205735	0.439895	0.077264	Translation initiation factor IF-2	FUNCTION: One of the essential components for the initiation of protein synthesis. May protect N-formylmethionyl-tRNA(fMet) from spontaneous hydrolysis. Promotes N-formylmethionyl-tRNA(fMet) binding to the 30S pre-initiation complex (PIC) (PubMed:1764105, PubMed:20224578). Also involved in the hydrolysis of GTP during the formation of the 70S ribosomal complex. Upon addition of the 50S ribosomal …	GTPase activity [GO:0003924]; GTP binding [GO:0005525]; guanosine tetraphosphate binding [GO:0097216]; ribosomal small subunit binding [GO:0043024]; translation initiation factor activity [GO:0003743]
phoA	4	0	2	0	0.000151364	0.137817	0.298901	0.501253	0.246008	Alkaline phosphatase (APase) (EC 3.1.3.1)	0	alkaline phosphatase activity [GO:0004035]; hydrogenase (acceptor) activity [GO:0033748]; magnesium ion binding [GO:0000287]; oxidoreductase activity, acting on phosphorus or arsenic in donors [GO:0030613]; phosphoprotein phosphatase activity [GO:0004721]; zinc ion binding [GO:0008270]
nadE	3	0	40	0	0.120458	0.168753	0.89244	0.57748	0.906111	NH(3)-dependent NAD(+) synthetase (EC 6.3.1.5) (Nicotinamide adenine dinucleotide synthetase) (NADS) (Nitrogen regulatory protein)	FUNCTION: Catalyzes the ATP-dependent amidation of deamido-NAD to form NAD. Uses ammonia as a nitrogen source. {ECO:0000255|HAMAP-Rule:MF_00193, ECO:0000269|PubMed:8195100}.	ATP binding [GO:0005524]; glutaminase activity [GO:0004359]; metal ion binding [GO:0046872]; NAD+ synthase (glutamine-hydrolyzing) activity [GO:0003952]; NAD+ synthase activity [GO:0008795]
secA	3	0	13	0.025641	0.0316047	0.196665	0.948556	0.768464	0.915583	Protein translocase subunit SecA (EC 7.4.2.8)	FUNCTION: Required for protein export, interacts with the SecYEG preprotein conducting channel. SecA has a central role in coupling the hydrolysis of ATP to the transfer of proteins into and across the cell membrane, serving both as a receptor for the preprotein-SecB complex and as an ATP-driven molecular motor driving the stepwise translocation of polypeptide chains across the membrane. {ECO:000…	ABC-type protein transporter activity [GO:0015462]; ATP binding [GO:0005524]; identical protein binding [GO:0042802]; preprotein binding [GO:0070678]; protein-exporting ATPase activity [GO:0008564]; zinc ion binding [GO:0008270]
topA	3	0	9	0.138889	0.0547263	0.168049	0.853519	0.644229	0.97718	DNA topoisomerase 1 (EC 5.6.2.1) (DNA topoisomerase I) (Omega-protein) (Relaxing enzyme) (Swivelase) (Untwisting enzyme)	FUNCTION: Releases the supercoiling and torsional tension of DNA, which is introduced during the DNA replication and transcription, by transiently cleaving and rejoining one strand of the DNA duplex. Introduces a single-strand break via transesterification at a target site in duplex DNA. The scissile phosphodiester is attacked by the catalytic tyrosine of the enzyme, resulting in the formation of…	DNA binding [GO:0003677]; DNA topoisomerase activity [GO:0003916]; DNA topoisomerase type I (single strand cut, ATP-independent) activity [GO:0003917]; metal ion binding [GO:0046872]
metN	3	0	9	0	0.0157452	0.151004	0.421496	0.518279	0.3079	Methionine import ATP-binding protein MetN (EC 7.4.2.11)	FUNCTION: Part of the ABC transporter complex MetNIQ involved in methionine import (PubMed:12169620, PubMed:12218041, PubMed:12819857, PubMed:18621668, PubMed:30352853). Responsible for energy coupling to the transport system (PubMed:18621668, PubMed:25678706). It has also been shown to be involved in formyl-L-methionine transport (PubMed:12819857). {ECO:0000269|PubMed:12169620, ECO:0000269|PubMe…	ABC-type D-methionine transporter activity [GO:0033232]; ATPase-coupled transmembrane transporter activity [GO:0042626]; ATP binding [GO:0005524]; catalytic activity [GO:0003824]; L-methionine transmembrane transporter activity [GO:0015191]
htpG	3	0	6	0	0.0214432	0.174657	0.632837	0.699558	0.772	Chaperone protein HtpG (Heat shock protein C62.5) (Heat shock protein HtpG) (High temperature protein G)	FUNCTION: Molecular chaperone. Has ATPase activity.	ATP binding [GO:0005524]; chaperone binding [GO:0051087]; identical protein binding [GO:0042802]; protein folding chaperone [GO:0044183]; unfolded protein binding [GO:0051082]
rplQ	3	0	5	0.1	0.00247227	0.160086	0.586454	0.605204	0.302524	50S ribosomal protein L17 (Large ribosomal subunit protein bL17)	FUNCTION: Requires L15 for assembly into the 50S subunit. {ECO:0000269|PubMed:3298242}.	structural constituent of ribosome [GO:0003735]
rluC	3	0	5	0	0.00346791	0.14753	0.582804	0.522458	0.365204	Ribosomal large subunit pseudouridine synthase C (EC 5.4.99.24) (23S rRNA pseudouridine(955/2504/2580) synthase) (rRNA pseudouridylate synthase C) (rRNA-uridine isomerase C)	FUNCTION: Responsible for synthesis of pseudouridine from uracil at positions 955, 2504 and 2580 in 23S ribosomal RNA. {ECO:0000269|PubMed:9660827}.	pseudouridine synthase activity [GO:0009982]; RNA binding [GO:0003723]; rRNA pseudouridine synthase activity [GO:0120159]
pepN	3	0	4	0	0.0282209	0.193239	0.3465	0.757511	0.475422	Aminopeptidase N (EC 3.4.11.2) (Alpha-aminoacylpeptide hydrolase)	FUNCTION: Aminopeptidase N is involved in the degradation of intracellular peptides generated by protein breakdown during normal growth as well as in response to nutrient starvation. {ECO:0000269|PubMed:16885166, ECO:0000269|PubMed:18416562, ECO:0000269|PubMed:19622865, ECO:0000305|PubMed:20067529}.	aminopeptidase activity [GO:0004177]; identical protein binding [GO:0042802]; metallopeptidase activity [GO:0008237]; zinc ion binding [GO:0008270]
murB	3	0	3	0	0.00174909	0.143539	0.308332	0.511987	0.122412	UDP-N-acetylenolpyruvoylglucosamine reductase (EC 1.3.1.98) (UDP-N-acetylmuramate dehydrogenase)	FUNCTION: Cell wall formation.	FAD binding [GO:0071949]; flavin adenine dinucleotide binding [GO:0050660]; UDP-N-acetylmuramate dehydrogenase activity [GO:0008762]
emrY	3	0	2	0	0.00188364	0.152903	0.171243	0.586044	0.226167	Probable multidrug resistance protein EmrY	FUNCTION: Part of the tripartite efflux system EmrYK-TolC, which confers resistance to various drugs. {ECO:0000250}.	transmembrane transporter activity [GO:0022857]
pssA	3	0	4	0.5	0	0.155028	0.488764	0.604265	0.193372	CDP-diacylglycerol--serine O-phosphatidyltransferase (EC 2.7.8.8) (Phosphatidylserine synthase)	0	CDP-diacylglycerol-glycerol-3-phosphate 3-phosphatidyltransferase activity [GO:0008444]; CDP-diacylglycerol-serine O-phosphatidyltransferase activity [GO:0003882]; phospholipid binding [GO:0005543]
yccW	3	0	3	0.333333	0.00199127	0.156283	0.374817	0.605371	0.316149	0	0	0
infC	3	0	3	0.333333	0	0.155002	0.374179	0.598853	0.281918	Translation initiation factor IF-3 [Cleaved into: Translation initiation factor IF-3, N-terminally processed; Translation initiation factor IF-3S]	FUNCTION: One of the essential components for the initiation of protein synthesis.IF-3 binds to the 30S ribosomal subunit and shifts the equilibrum between 70S ribosomes and their 50S and 30S subunits in favor of the free subunits, thus enhancing the availability of 30S subunits on which protein synthesis initiation begins. {ECO:0000269|PubMed:22562136}.	ribosome binding [GO:0043022]; translation initiation factor activity [GO:0003743]
topB	3	0	7	0.285714	0.00621936	0.148777	0.68305	0.517993	0.374862	DNA topoisomerase 3 (EC 5.6.2.1) (DNA topoisomerase III)	FUNCTION: Releases the supercoiling and torsional tension of DNA, which is introduced during the DNA replication and transcription, by transiently cleaving and rejoining one strand of the DNA duplex. Introduces a single-strand break via transesterification at a target site in duplex DNA. The scissile phosphodiester is attacked by the catalytic tyrosine of the enzyme, resulting in the formation of…	DNA topoisomerase type I (single strand cut, ATP-independent) activity [GO:0003917]; magnesium ion binding [GO:0000287]; sequence-specific single stranded DNA binding [GO:0098847]
recQ	3	0	4	0.833333	0	0.146097	0.453277	0.519662	0.203915	ATP-dependent DNA helicase RecQ (EC 3.6.4.12)	FUNCTION: Involved in the RecF recombination pathway; its gene expression is under the regulation of the SOS system. It is a DNA helicase. {ECO:0000269|PubMed:2164680}.	3'-5' DNA helicase activity [GO:0043138]; ATPase, acting on DNA [GO:0008094]; ATP binding [GO:0005524]; ATP hydrolysis activity [GO:0140603]; DNA binding [GO:0003677]; four-way junction helicase activity [GO:0009378]; single-stranded DNA helicase activity [GO:0017116]; transition metal ion binding [GO:0046914]; zinc ion binding [GO:0008270]
prsA	2	0	12	0	0.0253248	0.198801	0.835732	0.769951	0.748155	0	0	0
pflB	2	0	8	0.0357143	0.0165928	0.162772	0.39837	0.60666	0.314442	Formate acetyltransferase 1 (EC 2.3.1.54) (Pyruvate formate-lyase 1)	0	formate C-acetyltransferase activity [GO:0008861]
rho	2	0	7	0.047619	0.0134983	0.184906	0.742408	0.731657	0.597979	Transcription termination factor Rho (EC 3.6.4.-) (ATP-dependent helicase Rho)	FUNCTION: Facilitates transcription termination by a mechanism that involves Rho binding to the nascent RNA, activation of Rho's RNA-dependent ATPase activity, and release of the mRNA from the DNA template. RNA-dependent NTPase which utilizes all four ribonucleoside triphosphates as substrates. {ECO:0000269|PubMed:1716628, ECO:0000269|PubMed:2461932}.	ATPase, acting on RNA [GO:0008186]; ATP binding [GO:0005524]; helicase activity [GO:0004386]; hydrolase activity [GO:0016787]; identical protein binding [GO:0042802]; RNA binding [GO:0003723]
dnaN	2	0	7	0.047619	0.0209117	0.200082	0.491242	0.777243	0.510654	Beta sliding clamp (Beta clamp) (Sliding clamp) (Beta-clamp processivity factor) (DNA polymerase III beta sliding clamp subunit)	FUNCTION: Confers DNA tethering and processivity to DNA polymerases and other proteins. Acts as a clamp, forming a ring around DNA (a reaction catalyzed by the clamp-loading complex) which diffuses in an ATP-independent manner freely and bidirectionally along dsDNA (PubMed:2040637). DNA bound in the ring is bent 22 degrees, in solution primed DNA is bound more tightly than dsDNA, suggesting the c…	3'-5' exonuclease activity [GO:0008408]; DNA binding [GO:0003677]; DNA-directed DNA polymerase activity [GO:0003887]; identical protein binding [GO:0042802]
yedO	2	0	5	0	0.011137	0.146851	0.615006	0.503874	0.625441	0	0	0
narG	2	0	5	0.3	0.0125867	0.155241	0.539029	0.567727	0.448426	Respiratory nitrate reductase 1 alpha chain (EC 1.7.5.1) (Nitrate reductase A subunit alpha) (Quinol-nitrate oxidoreductase subunit alpha)	FUNCTION: The nitrate reductase enzyme complex allows E.coli to use nitrate as an electron acceptor during anaerobic growth. The alpha chain is the actual site of nitrate reduction.	4 iron, 4 sulfur cluster binding [GO:0051539]; electron transfer activity [GO:0009055]; metal ion binding [GO:0046872]; molybdopterin cofactor binding [GO:0043546]; nitrate reductase activity [GO:0008940]
yfiQ	2	0	5	0.1	0.0509389	0.20635	0.376021	0.801756	0.621496	0	0	0
nusG	2	0	5	0.5	0.00136227	0.154562	0.603027	0.595678	0.198886	Transcription termination/antitermination protein NusG	FUNCTION: Part of the processive rRNA transcription and antitermination complex (rrnTAC). The complex forms an RNA-chaperone ring around the RNA exit tunnel of RNA polymerase (RNAP). It supports rapid transcription and antitermination of rRNA operons, cotranscriptional rRNA folding, and annealing of distal rRNA regions to allow correct ribosome biogenesis (PubMed:32871103). Participates in transc…	0
yhiR	2	0	4	0.166667	0.047471	0.211498	0.329856	0.81295	0.551319	0	0	0
ileS	2	0	4	0	0.00593345	0.163371	0.512005	0.618905	0.407854	Isoleucine--tRNA ligase (EC 6.1.1.5) (Isoleucyl-tRNA synthetase) (IleRS)	FUNCTION: Catalyzes the attachment of isoleucine to tRNA(Ile). As IleRS can inadvertently accommodate and process structurally similar amino acids such as valine, to avoid such errors it has two additional distinct tRNA(Ile)-dependent editing activities. One activity is designated as 'pretransfer' editing and involves the hydrolysis of activated Val-AMP. The other activity is designated 'posttran…	aminoacyl-tRNA editing activity [GO:0002161]; ATP binding [GO:0005524]; isoleucine-tRNA ligase activity [GO:0004822]; tRNA binding [GO:0000049]; zinc ion binding [GO:0008270]
polA	2	0	4	0	0.00383791	0.165867	0.507967	0.640112	0.362372	DNA polymerase I (POL I) (EC 2.7.7.7)	FUNCTION: In addition to polymerase activity, this DNA polymerase exhibits 3'-5' and 5'-3' exonuclease activity. It is able to utilize nicked circular duplex DNA as a template and can unwind the parental DNA strand from its template.	3'-5' exonuclease activity [GO:0008408]; 5'-3' exonuclease activity [GO:0008409]; DNA binding [GO:0003677]; DNA-directed DNA polymerase activity [GO:0003887]
hrpA	2	0	3	0.333333	0.00104945	0.161041	0.395158	0.621903	0.296458	ATP-dependent RNA helicase HrpA (EC 3.6.4.13)	FUNCTION: Not yet known.	ATP binding [GO:0005524]; ATP hydrolysis activity [GO:0140603]; helicase activity [GO:0004386]; RNA binding [GO:0003723]; RNA helicase activity [GO:0003724]
yraM	2	0	3	0	0.00361254	0.129908	0.214587	0.42655	0.14023	0	0	0
nanE	2	0	3	0	0.00787763	0.135896	0.314244	0.455357	0.45466	Putative N-acetylmannosamine-6-phosphate 2-epimerase (EC 5.1.3.9) (ManNAc-6-P epimerase)	FUNCTION: Converts N-acetylmannosamine-6-phosphate (ManNAc-6-P) to N-acetylglucosamine-6-phosphate (GlcNAc-6-P). {ECO:0000305}.	N-acylglucosamine-6-phosphate 2-epimerase activity [GO:0047465]; N-acylmannosamine-6-phosphate 2-epimerase activity [GO:0009385]
iclR	2	0	3	0	0.00315509	0.166195	0.335574	0.655891	0.227853	Transcriptional repressor IclR (Acetate operon repressor)	FUNCTION: Regulation of the glyoxylate bypass operon (aceBAK), which encodes isocitrate lyase, malate synthase as well as isocitrate dehydrogenase kinase/phosphorylase. Glyoxylate disrupts the interaction with the promoter by favoring the inactive dimeric form. Pyruvate enhances promoter binding by stabilizing the tetrameric form.	DNA binding [GO:0003677]; DNA-binding transcription factor activity [GO:0003700]
rpsG	2	0	3	0	0	0.154931	0.369532	0.585325	0.293024	30S ribosomal protein S7 (Small ribosomal subunit protein uS7)	FUNCTION: One of the primary rRNA binding proteins, it binds directly to 16S rRNA where it nucleates assembly of the head domain of the 30S subunit (PubMed:2461734). Is located at the subunit interface close to the decoding center, where it has been shown to contact mRNA (PubMed:10606263). Has been shown to contact tRNA in both the P and E sites; it probably blocks exit of the E site tRNA (PubMed…	mRNA binding [GO:0003729]; rRNA binding [GO:0019843]; structural constituent of ribosome [GO:0003735]; tRNA binding [GO:0000049]
fadH	2	0	3	0.333333	0.000259	0.130371	0.137836	0.426844	0.0280577	2,4-dienoyl-CoA reductase [(2E)-enoyl-CoA-producing] (DCR) (EC 1.3.1.34) (2,4-dienoyl-coenzyme A reductase [NADPH])	FUNCTION: Functions as an auxiliary enzyme in the beta-oxidation of unsaturated fatty acids with double bonds at even carbon positions. Catalyzes the NADPH-dependent reduction of the C4-C5 double bond of the acyl chain of 2,4-dienoyl-CoA to yield 2-trans-enoyl-CoA (PubMed:9346310, PubMed:6363415). Acts on both isomers, 2-trans,4-cis- and 2-trans,4-trans-decadienoyl-CoA, with almost equal efficien…	2,4-dienoyl-CoA reductase (NADPH) activity [GO:0008670]; 4 iron, 4 sulfur cluster binding [GO:0051539]; FAD binding [GO:0071949]; FMN binding [GO:0010181]; metal ion binding [GO:0046872]
hycG	2	0	2	0	0.00127818	0.123912	0.127661	0.371163	0.0758965	Formate hydrogenlyase subunit 7 (FHL subunit 7) (Hydrogenase-3 component G)	0	4 iron, 4 sulfur cluster binding [GO:0051539]; metal ion binding [GO:0046872]; NADH dehydrogenase (ubiquinone) activity [GO:0008137]; quinone binding [GO:0048038]
narY	2	0	5	0.4	0.0124387	0.15679	0.25039	0.579848	0.250057	Respiratory nitrate reductase 2 beta chain (EC 1.7.5.1)	FUNCTION: This is a second nitrate reductase enzyme which can substitute for the NRA enzyme and allows E.coli to use nitrate as an electron acceptor during anaerobic growth. The beta chain is an electron transfer unit containing four cysteine clusters involved in the formation of iron-sulfur centers. Electrons are transferred from the gamma chain to the molybdenum cofactor of the alpha subunit.	3 iron, 4 sulfur cluster binding [GO:0051538]; 4 iron, 4 sulfur cluster binding [GO:0051539]; electron transfer activity [GO:0009055]; iron-sulfur cluster binding [GO:0051536]; metal ion binding [GO:0046872]; nitrate reductase activity [GO:0008940]
narH	2	0	5	0.5	2.69091e-05	0.13717	0.27162	0.440594	0.0333044	Respiratory nitrate reductase 1 beta chain (EC 1.7.5.1) (Nitrate reductase A subunit beta) (Quinol-nitrate oxidoreductase subunit beta)	FUNCTION: The nitrate reductase enzyme complex allows E.coli to use nitrate as an electron acceptor during anaerobic growth. The beta chain is an electron transfer unit containing four cysteine clusters involved in the formation of iron-sulfur centers. Electrons are transferred from the gamma chain to the molybdenum cofactor of the alpha subunit.	3 iron, 4 sulfur cluster binding [GO:0051538]; 4 iron, 4 sulfur cluster binding [GO:0051539]; electron transfer activity [GO:0009055]; metal ion binding [GO:0046872]; nitrate reductase activity [GO:0008940]
ybbN	2	0	3	0.333333	0.000168182	0.191522	0.306266	0.733416	0.278272	0	0	0
hepA	2	0	3	1	0	0.133909	0.415144	0.448693	0.0644185	0	0	0
thiG	2	0	2	1	0	0.190146	0.297099	0.724271	0.288405	Thiazole synthase (EC 2.8.1.10)	FUNCTION: Catalyzes the rearrangement of 1-deoxy-D-xylulose 5-phosphate (DXP) to produce the thiazole phosphate moiety of thiamine. Sulfur is provided by the thiocarboxylate moiety of the carrier protein ThiS. In vitro, sulfur can be provided by H(2)S. {ECO:0000269|PubMed:12650933}.	thiazole synthase activity [GO:1990107]
rfaD	1	0	7	0	0.0149917	0.19223	0.513489	0.744694	0.471247	0	0	0
murC	1	0	6	0	0.0112345	0.165037	0.725314	0.622439	0.577644	UDP-N-acetylmuramate--L-alanine ligase (EC 6.3.2.8) (UDP-N-acetylmuramoyl-L-alanine synthetase)	FUNCTION: Cell wall formation. {ECO:0000269|PubMed:7601127}.	ATP binding [GO:0005524]; magnesium ion binding [GO:0000287]; UDP-N-acetylmuramate-L-alanine ligase activity [GO:0008763]
prfB	1	0	6	0	0.0345882	0.134978	0.62433	0.399655	0.872461	Peptide chain release factor RF2 (RF-2)	FUNCTION: Peptide chain release factor 2 directs the termination of translation in response to the peptide chain termination codons UGA and UAA (PubMed:11118225, PubMed:17932046). Acts as a peptidyl-tRNA hydrolase (PubMed:22857598, PubMed:27934701). In the presence of truncated mRNA in the 70S ribosome, ArfA and RF2 interact such that the GGQ peptide hydrolysis motif of RF2 rises into the peptidy…	translation release factor activity, codon specific [GO:0016149]
sdhA	1	0	6	0	0.0114565	0.129799	0.676119	0.348219	0.571296	Succinate dehydrogenase flavoprotein subunit (EC 1.3.5.1)	FUNCTION: Two distinct, membrane-bound, FAD-containing enzymes are responsible for the catalysis of fumarate and succinate interconversion; the fumarate reductase is used in anaerobic growth, and the succinate dehydrogenase is used in aerobic growth. {ECO:0000269|PubMed:24374335, ECO:0000305|PubMed:12560550, ECO:0000305|PubMed:16407191, ECO:0000305|PubMed:19710024}.	electron transfer activity [GO:0009055]; flavin adenine dinucleotide binding [GO:0050660]; succinate dehydrogenase (ubiquinone) activity [GO:0008177]; succinate dehydrogenase activity [GO:0000104]
proA	1	0	6	0	0.0106594	0.145314	0.179687	0.469101	0.157174	Gamma-glutamyl phosphate reductase (GPR) (EC 1.2.1.41) (Glutamate-5-semialdehyde dehydrogenase) (Glutamyl-gamma-semialdehyde dehydrogenase) (GSA dehydrogenase)	FUNCTION: Catalyzes the NADPH-dependent reduction of L-glutamate 5-phosphate into L-glutamate 5-semialdehyde and phosphate. The product spontaneously undergoes cyclization to form 1-pyrroline-5-carboxylate. {ECO:0000255|HAMAP-Rule:MF_00412, ECO:0000269|PubMed:7034716, ECO:0000269|PubMed:7035170}.	glutamate-5-semialdehyde dehydrogenase activity [GO:0004350]; identical protein binding [GO:0042802]; NADP binding [GO:0050661]
dusC	1	0	5	0	0.0162026	0.195473	0.395349	0.76439	0.428986	tRNA-dihydrouridine(16) synthase (EC 1.3.1.-) (U16-specific dihydrouridine synthase) (U16-specific Dus) (tRNA-dihydrouridine synthase C)	FUNCTION: Catalyzes the synthesis of 5,6-dihydrouridine (D), a modified base found in the D-loop of most tRNAs, via the reduction of the C5-C6 double bond in target uridines. DusC specifically modifies U16 in tRNAs. {ECO:0000255|HAMAP-Rule:MF_02043, ECO:0000269|PubMed:11983710, ECO:0000269|PubMed:25902496}.	flavin adenine dinucleotide binding [GO:0050660]; FMN binding [GO:0010181]; tRNA binding [GO:0000049]; tRNA dihydrouridine synthase activity [GO:0017150]
maeB	1	0	5	0	0.0142248	0.130653	0.565871	0.353099	0.60844	NADP-dependent malic enzyme (NADP-ME) (EC 1.1.1.40)	FUNCTION: Catalyzes the decarboxylation of malate to pyruvate (PubMed:17557829). In vitro, shows malolactic enzyme activity in the presence of NADPH. However, it is unlikely that this activity is of relevance in E.coli, which produces little NADPH (PubMed:33824210). {ECO:0000269|PubMed:17557829, ECO:0000269|PubMed:33824210}.	acyltransferase activity [GO:0016746]; malate dehydrogenase (decarboxylating) (NAD+) activity [GO:0004471]; malate dehydrogenase (decarboxylating) (NADP+) activity [GO:0004473]; manganese ion binding [GO:0030145]; NAD binding [GO:0051287]; oxaloacetate decarboxylase activity [GO:0008948]
mukB	1	0	4	0	0.00700981	0.177666	0.417594	0.705911	0.378551	Chromosome partition protein MukB (Structural maintenance of chromosome-related protein)	FUNCTION: Plays a central role in chromosome condensation, segregation and cell cycle progression. Functions as a homodimer, which is essential for chromosome partition. Involved in negative DNA supercoiling in vivo, and by this means organizes and compacts chromosomes. May achieve or facilitate chromosome segregation by condensation of DNA from both sides of a centrally located replisome during …	ATP binding [GO:0005524]; DNA binding [GO:0003677]; GTP binding [GO:0005525]; identical protein binding [GO:0042802]
hypD	1	0	4	0	0.0550694	0.21177	0.331301	0.819854	0.5599	Hydrogenase maturation factor HypD (Hydrogenase isoenzymes formation protein HypD)	FUNCTION: Involved in the maturation of [NiFe] hydrogenases. Involved in the biosynthesis of the Fe(CN)(2)CO cofactor (PubMed:15504408, PubMed:23022438). HypD may act as a scaffold on which the Fe(CN)(2)CO cofactor is formed (PubMed:23597401). In complex with HypC, accepts the cyanide ligand generated by HypF and HypE, and also coordinates the carbon monoxide ligand (PubMed:15504408, PubMed:23022…	4 iron, 4 sulfur cluster binding [GO:0051539]; carbon monoxide binding [GO:0070025]; iron ion binding [GO:0005506]
rpmB	1	0	4	0	0.00722509	0.120205	0.215901	0.317482	0.191162	50S ribosomal protein L28 (Large ribosomal subunit protein bL28)	0	rRNA binding [GO:0019843]; structural constituent of ribosome [GO:0003735]
yfcX	1	0	4	0	0.00716118	0.148099	0.178926	0.518658	0.177863	0	0	0
pheS	1	0	4	0	0.0299498	0.189947	0.349013	0.741869	0.487557	Phenylalanine--tRNA ligase alpha subunit (EC 6.1.1.20) (Phenylalanyl-tRNA synthetase alpha subunit) (PheRS)	0	ATP binding [GO:0005524]; magnesium ion binding [GO:0000287]; phenylalanine-tRNA ligase activity [GO:0004826]; tRNA binding [GO:0000049]
pykA	1	0	4	0	0.00470572	0.148893	0.238497	0.537845	0.174742	Pyruvate kinase II (EC 2.7.1.40) (PK-2)	FUNCTION: Catalyzes the formation of pyruvate in the last step of glycolysis, it is irreversible under physiological conditions. The reaction is critical for the control of metabolic flux in the second part of glycolysis. {ECO:0000305}.	ATP binding [GO:0005524]; identical protein binding [GO:0042802]; kinase activity [GO:0016301]; magnesium ion binding [GO:0000287]; potassium ion binding [GO:0030955]; pyruvate kinase activity [GO:0004743]
dhaH	1	0	4	0	0.00576863	0.126099	0.268245	0.37709	0.208336	0	0	0
ygjD	1	0	3	0	0.021016	0.163575	0.397832	0.628378	0.571534	0	0	0
ynfE	1	0	3	0	0.0201549	0.145955	0.404183	0.503428	0.717774	Putative dimethyl sulfoxide reductase chain YnfE (DMSO reductase) (EC 1.8.99.-)	FUNCTION: Terminal reductase during anaerobic growth on various sulfoxide and N-oxide compounds. {ECO:0000250}.	4 iron, 4 sulfur cluster binding [GO:0051539]; dimethyl sulfoxide reductase activity [GO:0009389]; electron transfer activity [GO:0009055]; molybdenum ion binding [GO:0030151]; molybdopterin cofactor binding [GO:0043546]; selenate reductase activity [GO:0033797]
pepT	1	0	3	0.333333	0.000191727	0.129584	0.119685	0.406375	0.0349076	Peptidase T (EC 3.4.11.4) (Aminotripeptidase) (Tripeptidase) (Tripeptide aminopeptidase)	FUNCTION: Cleaves the N-terminal amino acid of tripeptides. {ECO:0000250}.	metallopeptidase activity [GO:0008237]; tripeptide aminopeptidase activity [GO:0045148]; zinc ion binding [GO:0008270]
pepB	1	0	3	0	0.00324254	0.165577	0.215282	0.646506	0.175239	Peptidase B (EC 3.4.11.23) (Aminopeptidase B)	FUNCTION: Probably plays an important role in intracellular peptide degradation (PubMed:20067529). {ECO:0000255|HAMAP-Rule:MF_00504, ECO:0000305|PubMed:20067529}.	aminopeptidase activity [GO:0004177]; identical protein binding [GO:0042802]; manganese ion binding [GO:0030145]; metalloaminopeptidase activity [GO:0070006]; transcription cis-regulatory region binding [GO:0000976]
lpxB	1	0	3	0	0.00744709	0.179524	0.39568	0.71082	0.400243	Lipid-A-disaccharide synthase (EC 2.4.1.182)	FUNCTION: Condensation of UDP-2,3-diacylglucosamine and 2,3-diacylglucosamine-1-phosphate to form lipid A disaccharide, a precursor of lipid A, a phosphorylated glycolipid that anchors the lipopolysaccharide to the outer membrane of the cell.	identical protein binding [GO:0042802]; lipid-A-disaccharide synthase activity [GO:0008915]; phospholipid binding [GO:0005543]
yhbU	1	0	3	0	0.00234109	0.210242	0.304889	0.806623	0.289046	0	0	0
yjjU	1	0	3	0	0.0133839	0.191143	0.318958	0.748631	0.359007	Uncharacterized protein YjjU (EC 3.1.1.-)	FUNCTION: Probable lipid hydrolase. {ECO:0000250}.	hydrolase activity [GO:0016787]
rpoN	1	0	3	0.333333	0.00346791	0.132155	0.440915	0.448719	0.267788	RNA polymerase sigma-54 factor	FUNCTION: Sigma factors are initiation factors that promote the attachment of RNA polymerase to specific initiation sites and are then released. This sigma factor is responsible for the expression of enzymes involved in arginine catabolism. The open complex (sigma-54 and core RNA polymerase) serves as the receptor for the receipt of the melting signal from the remotely bound activator protein Gln…	DNA-binding transcription activator activity [GO:0001216]; DNA-directed 5'-3' RNA polymerase activity [GO:0003899]; sigma factor activity [GO:0016987]; transcription cis-regulatory region binding [GO:0000976]
ybaX	1	0	3	0	0.00254627	0.178569	0.401003	0.704363	0.328607	0	0	0
yfiF	1	0	3	0	0.00234109	0.144446	0.404258	0.510352	0.326241	Uncharacterized tRNA/rRNA methyltransferase YfiF (EC 2.1.1.-)	0	RNA binding [GO:0003723]; RNA methyltransferase activity [GO:0008173]
intA	1	0	3	0	0.00420118	0.171664	0.407431	0.678074	0.390089	Prophage integrase IntA (Prophage CP4-57 integrase SlpA)	FUNCTION: Integrase is necessary for integration of the phage into the host genome by site-specific recombination. In conjunction with excisionase, integrase is also necessary for excision of the prophage from the host genome. Part of the cryptic P4-like prophage CP4-57, it excises the prophage when overexpressed, which also requires integration host factor (encoded by ihfA and ihfB) (PubMed:7511…	DNA binding [GO:0003677]; prophage integrase activity [GO:0008979]
yihI	1	0	3	0	0.00234109	0.171114	0.406682	0.676908	0.342414	Der GTPase-activating protein YihI (GAP)	FUNCTION: A GTPase-activating protein (GAP) that modifies Der/EngA GTPase function, negatively regulating cell growth, probably via ribosome assembly. Stimulates the GTPase activity of Der; a construct missing the first 45 residues is even more stimulatory. Does not stimulate 2 other GTPases (ObgE and Era). Overexpression inhibits cell growth; precursor 16S rRNA accumulates, the 23S rRNA is 6-7 b…	GTPase activator activity [GO:0005096]
yggR	1	0	2	0	0.00528763	0.18797	0.297412	0.72914	0.307566	Uncharacterized protein YggR	0	ATP binding [GO:0005524]
znuC	1	0	2	0	0.0417326	0.197195	0.297875	0.755856	0.42526	Zinc import ATP-binding protein ZnuC (EC 7.2.2.20)	FUNCTION: Part of the ABC transporter complex ZnuABC involved in zinc import. Responsible for energy coupling to the transport system. {ECO:0000255|HAMAP-Rule:MF_01725, ECO:0000269|PubMed:9680209}.	ABC-type zinc transporter activity [GO:0015633]; ATPase-coupled transmembrane transporter activity [GO:0042626]; ATP binding [GO:0005524]
ycaO	1	0	2	0	0.000134545	0.159441	0.143962	0.607553	0.151184	Ribosomal protein S12 methylthiotransferase accessory factor YcaO	FUNCTION: Involved in beta-methylthiolation of ribosomal protein S12. {ECO:0000269|PubMed:21169565}.	ATP diphosphatase activity [GO:0047693]; magnesium ion binding [GO:0000287]
hyaD	1	0	2	0	0.000655909	0.13912	0.286723	0.497846	0.276021	Hydrogenase 1 maturation protease (EC 3.4.23.-)	FUNCTION: Protease involved in the C-terminal processing of HyaB, the large subunit of hydrogenase 1. {ECO:0000305}.	aspartic-type endopeptidase activity [GO:0004190]; endopeptidase activity [GO:0004175]; enzyme activator activity [GO:0008047]; metal ion binding [GO:0046872]
hyfG	1	0	2	0	0.0102053	0.19656	0.297554	0.760865	0.323443	Hydrogenase-4 component G (EC 1.-.-.-)	FUNCTION: Possible component of hydrogenase 4. {ECO:0000305|PubMed:9387241}.	4 iron, 4 sulfur cluster binding [GO:0051539]; metal cluster binding [GO:0051540]; NAD binding [GO:0051287]; NADH dehydrogenase (ubiquinone) activity [GO:0008137]; nickel cation binding [GO:0016151]; quinone binding [GO:0048038]
paaX	1	0	2	0	0.00928027	0.144264	0.212344	0.526859	0.425264	Transcriptional repressor PaaX	FUNCTION: Negative regulator of the paaZ and paaABCDEFGHIJK catabolic operons. Binds the consensus sequence 5'-WWTRTGATTCGYGWT-3'. Binding of PaaX is specifically inhibited by phenylacetyl-coenzyme A (PA-CoA). {ECO:0000269|PubMed:10766858, ECO:0000269|PubMed:9748275}.	bacterial-type RNA polymerase transcription regulatory region sequence-specific DNA binding [GO:0000984]
erfK	1	0	2	0	0.000565091	0.148582	0.274809	0.567808	0.252912	Probable L,D-transpeptidase ErfK/SrfK (EC 2.-.-.-)	FUNCTION: Responsible, at least in part, for anchoring of the major outer membrane lipoprotein (Lpp, also known as the Braun lipoprotein) to the peptidoglycan via a meso-diaminopimelyl-L-Lys- bond on the terminal residue of Lpp. {ECO:0000269|PubMed:18456808}.	glycosyltransferase activity [GO:0016757]; peptidoglycan L,D-transpeptidase activity [GO:0071972]
hfq	1	0	2	0	0	0.14378	0.322841	0.523526	0.280097	RNA-binding protein Hfq (HF-1) (Host factor-I protein) (HF-I)	FUNCTION: RNA chaperone that binds small regulatory RNA (sRNAs) and mRNAs to facilitate mRNA translational regulation in response to envelope stress, environmental stress and changes in metabolite concentrations. Involved in the regulation of stress responses mediated by the sigma factors RpoS, sigma-E and sigma-32 (PubMed:17158661). Binds with high specificity to tRNAs (PubMed:18230766). Binds s…	bent DNA binding [GO:0003681]; RNA binding [GO:0003723]
narJ	1	0	2	0	0.006882	0.131338	0.258471	0.421978	0.405655	Nitrate reductase molybdenum cofactor assembly chaperone NarJ (Redox enzyme maturation protein NarJ)	FUNCTION: Chaperone required for proper molybdenum cofactor insertion and final assembly of the membrane-bound respiratory nitrate reductase 1. Required for the insertion of the molybdenum into the apo-NarG subunit, maybe by keeping NarG in an appropriate competent-open conformation for the molybdenum cofactor insertion to occur. NarJ maintains the apoNarGH complex in a soluble state. Upon insert…	metallochaperone activity [GO:0016530]; unfolded protein binding [GO:0051082]
lon	1	0	2	0	5.71818e-05	0.119937	0.0991949	0.32166	-0.00990877	Lon protease (EC 3.4.21.53) (ATP-dependent protease La)	FUNCTION: ATP-dependent serine protease that mediates the selective degradation of mutant and abnormal proteins as well as certain short-lived regulatory proteins, including some antitoxins. Required for cellular homeostasis and for survival from DNA damage and developmental changes induced by stress. Degrades polypeptides processively to yield small peptide fragments that are 5 to 10 amino acids…	ATP binding [GO:0005524]; ATP-dependent peptidase activity [GO:0004176]; DNA binding [GO:0003677]; peptidase activity [GO:0008233]; sequence-specific DNA binding [GO:0043565]; serine-type endopeptidase activity [GO:0004252]
proS	1	0	2	0	0.0127414	0.188123	0.2973	0.730318	0.333666	Proline--tRNA ligase (EC 6.1.1.15) (Global RNA synthesis factor) (Prolyl-tRNA synthetase) (ProRS)	FUNCTION: Catalyzes the attachment of proline to tRNA(Pro) in a two-step reaction: proline is first activated by ATP to form Pro-AMP and then transferred to the acceptor end of tRNA(Pro). As ProRS can inadvertently accommodate and process non-cognate amino acids such as alanine and cysteine, to avoid such errors it has two additional distinct editing activities against alanine. One activity is de…	Ala-tRNA(Pro) hydrolase activity [GO:0043906]; ATP binding [GO:0005524]; proline-tRNA ligase activity [GO:0004827]
yjgL	1	0	2	0	0.000655909	0.128862	0.163336	0.394901	0.0832251	Uncharacterized protein YjgL	0	0
alsA	1	0	2	0	0.00127818	0.186855	0.297528	0.722645	0.293253	D-allose import ATP-binding protein AlsA (EC 7.5.2.8)	FUNCTION: Part of the ABC transporter complex AlsBAC involved in D-allose import. Probably responsible for energy coupling to the transport system. {ECO:0000269|PubMed:9401019}.	ABC-type D-ribose transporter activity [GO:0015611]; ATP binding [GO:0005524]
rpoH	1	0	2	0	0.00260009	0.14827	0.349279	0.566126	0.356603	RNA polymerase sigma factor RpoH (Heat shock regulatory protein F33.4) (RNA polymerase sigma-32 factor)	FUNCTION: Sigma factors are initiation factors that promote the attachment of RNA polymerase to specific initiation sites and are then released. This sigma factor is involved in regulation of expression of heat shock genes. Intracellular concentration of free RpoH protein increases in response to heat shock, which causes association with RNA polymerase (RNAP) and initiation of transcription of he…	bacterial-type RNA polymerase core enzyme binding [GO:0001000]; bacterial-type RNA polymerase core promoter sequence-specific DNA binding [GO:0000985]; DNA binding [GO:0003677]; DNA-binding transcription activator activity [GO:0001216]; sigma factor activity [GO:0016987]; site-specific recombinase activity [GO:0009009]
yhjB	1	0	2	0	0.0149614	0.189116	0.297144	0.733046	0.340927	Putative HTH-type transcriptional regulator YhjB	0	DNA binding [GO:0003677]
uspF	1	0	2	0	0.000178273	0.142579	0.295695	0.538781	0.278953	Universal stress protein F	0	ATP binding [GO:0005524]
rpsM	1	0	2	0	0	0.127966	0.239403	0.431027	0.0479095	30S ribosomal protein S13 (Small ribosomal subunit protein uS13)	FUNCTION: Located at the top of the head of the 30S subunit, it contacts several helices of the 16S rRNA. {ECO:0000269|PubMed:15308780}.; FUNCTION: In the E.coli 70S ribosome in the initiation state (PubMed:12809609) was modeled to contact the 23S rRNA (bridge B1a) and protein L5 of the 50S subunit (bridge B1b), connecting the 2 subunits; bridge B1a is broken in the model with bound EF-G, while t…	rRNA binding [GO:0019843]; structural constituent of ribosome [GO:0003735]; tRNA binding [GO:0000049]
gatZ	1	0	2	0	0	0.199375	0.287082	0.7546	0.278708	D-tagatose-1,6-bisphosphate aldolase subunit GatZ	FUNCTION: Component of the tagatose-1,6-bisphosphate aldolase GatYZ that is required for full activity and stability of the Y subunit. Could have a chaperone-like function for the proper and stable folding of GatY. When expressed alone, GatZ does not show any aldolase activity. Is involved in the catabolism of galactitol. {ECO:0000269|PubMed:11976750, ECO:0000269|PubMed:8955298}.	catalytic activity [GO:0003824]
cysP	1	0	2	0	0.00544909	0.140298	0.298	0.517344	0.358671	Thiosulfate-binding protein	FUNCTION: Part of the ABC transporter complex CysAWTP (TC 3.A.1.6.1) involved in sulfate/thiosulfate import. This protein specifically binds thiosulfate and is involved in its transmembrane transport.	ABC-type sulfate transporter activity [GO:0015419]; sulfate binding [GO:0043199]; thiosulfate binding [GO:0036173]
ybcJ	1	0	2	0	0.000242182	0.130727	0.292843	0.410612	0.126999	Uncharacterized protein YbcJ	FUNCTION: Its structure and the presence of conserved basic residues indicates that it probably binds RNA.	RNA binding [GO:0003723]
rnpA	1	0	2	0	0	0.14378	0.322841	0.523526	0.280097	Ribonuclease P protein component (RNase P protein) (RNaseP protein) (EC 3.1.26.5) (Protein C5)	FUNCTION: RNaseP catalyzes the removal of the 5'-leader sequence from pre-tRNA to produce the mature 5'-terminus. It can also cleave other RNA substrates such as 4.5S RNA. The protein component plays an auxiliary but essential role in vivo by binding to the 5'-leader sequence and broadening the substrate specificity of the ribozyme. {ECO:0000255|HAMAP-Rule:MF_00227, ECO:0000269|PubMed:22298511}.	3'-tRNA processing endoribonuclease activity [GO:0042781]; ribonuclease P activity [GO:0004526]; tRNA binding [GO:0000049]
secB	1	0	2	0	0.00173564	0.147708	0.279803	0.5261	0.214391	Protein-export protein SecB (Chaperone SecB)	FUNCTION: One of the proteins required for the normal export of some preproteins out of the cell cytoplasm. It is a molecular chaperone that binds to a subset of precursor proteins, maintaining them in a translocation-competent state. For 2 proteins (MBP, MalE and PhoA) the substrate is wrapped around the homotetramer, which prevents it from folding (PubMed:27501151). It also specifically binds t…	preprotein binding [GO:0070678]; unfolded protein binding [GO:0051082]
hemF	1	0	2	0	0.00950899	0.152141	0.325105	0.592494	0.413103	Oxygen-dependent coproporphyrinogen-III oxidase (CPO) (Coprogen oxidase) (Coproporphyrinogenase) (EC 1.3.3.3)	FUNCTION: Involved in the heme biosynthesis. Catalyzes the aerobic oxidative decarboxylation of propionate groups of rings A and B of coproporphyrinogen-III to yield the vinyl groups in protoporphyrinogen-IX. {ECO:0000255|HAMAP-Rule:MF_00333, ECO:0000269|PubMed:12975365, ECO:0000269|PubMed:13129604}.	coproporphyrinogen oxidase activity [GO:0004109]; manganese ion binding [GO:0030145]; protein homodimerization activity [GO:0042803]; tetrapyrrole binding [GO:0046906]
narW	1	0	4	0.666667	0.00231082	0.136222	0.214582	0.438599	0.0692484	Probable nitrate reductase molybdenum cofactor assembly chaperone NarW (Redox enzyme maturation protein NarW)	FUNCTION: Chaperone required for proper molybdenum cofactor insertion and final assembly of the membrane-bound respiratory nitrate reductase 2. {ECO:0000250}.	metallochaperone activity [GO:0016530]; unfolded protein binding [GO:0051082]
tpiA	1	0	3	0.333333	0.00234109	0.128821	0.162304	0.401017	0.0652523	Triosephosphate isomerase (TIM) (TPI) (EC 5.3.1.1) (Triose-phosphate isomerase)	FUNCTION: Involved in the gluconeogenesis. Catalyzes stereospecifically the conversion of dihydroxyacetone phosphate (DHAP) to D-glyceraldehyde-3-phosphate (G3P). {ECO:0000255|HAMAP-Rule:MF_00147, ECO:0000269|PubMed:9442062}.	identical protein binding [GO:0042802]; triose-phosphate isomerase activity [GO:0004807]
ulaR	1	0	2	1	0	0.190624	0.297349	0.727917	0.288451	HTH-type transcriptional regulator UlaR	FUNCTION: Represses ulaG and the ulaABCDEF operon. Two ulaR binding sites have been identified in each promoter. Full activity requires simultaneous interaction of UlaR with both divergent promoters and seems to be dependent on repressor-mediated DNA loop formation, which is helped by the action of integration host factor. {ECO:0000269|PubMed:12374842, ECO:0000269|PubMed:12644495, ECO:0000269|Pub…	DNA binding [GO:0003677]; DNA-binding transcription factor activity [GO:0003700]; L-ascorbic acid binding [GO:0031418]
rsgA	0	0	9	0	0.0278374	0.191835	0.652171	0.737067	0.682814	Small ribosomal subunit biogenesis GTPase RsgA (EC 3.6.1.-)	FUNCTION: One of at least 4 proteins (Era, RbfA, RimM and RsgA/YjeQ) that assist in the late maturation steps of the functional core of the 30S ribosomal subunit (PubMed:18223068, PubMed:21102555, PubMed:21303937, PubMed:25904134, PubMed:27382067). Binds the 30S subunit contacting the head, platform, and rRNA helix 44, which may assist the last maturation stages (PubMed:21788480, PubMed:21960487)…	GDP binding [GO:0019003]; GTPase activity [GO:0003924]; GTP binding [GO:0005525]; guanosine tetraphosphate binding [GO:0097216]; metal ion binding [GO:0046872]; rRNA binding [GO:0019843]
ybhK	0	0	8	0	0.016317	0.132128	0.388105	0.363635	0.265395	Putative gluconeogenesis factor	FUNCTION: Required for morphogenesis under gluconeogenic growth conditions. {ECO:0000305}.	LPPG:FO 2-phospho-L-lactate transferase activity [GO:0043743]
pheT	0	0	7	0	0.02553	0.146397	0.295422	0.480511	0.3757	Phenylalanine--tRNA ligase beta subunit (EC 6.1.1.20) (Phenylalanyl-tRNA synthetase beta subunit) (PheRS)	0	ATP binding [GO:0005524]; identical protein binding [GO:0042802]; magnesium ion binding [GO:0000287]; phenylalanine-tRNA ligase activity [GO:0004826]; tRNA binding [GO:0000049]
recJ	0	0	6	0.0666667	0.0412718	0.136036	0.587064	0.413703	0.932522	Single-stranded-DNA-specific exonuclease RecJ (EC 3.1.-.-)	FUNCTION: Single-stranded-DNA-specific exonuclease. Required for many types of recombinational events, although the stringency of the requirement for RecJ appears to vary with the type of recombinational event monitored and the other recombination gene products which are available. {ECO:0000269|PubMed:2649886}.	nucleic acid binding [GO:0003676]; single-stranded DNA 5'-3' exodeoxyribonuclease activity [GO:0045145]
mtlD	0	0	6	0	0.0323649	0.114529	0.458211	0.199143	0.842802	Mannitol-1-phosphate 5-dehydrogenase (EC 1.1.1.17)	0	mannitol-1-phosphate 5-dehydrogenase activity [GO:0008926]
ribD	0	0	5	0	0.0208983	0.189727	0.393481	0.73762	0.467955	Riboflavin biosynthesis protein RibD [Includes: Diaminohydroxyphosphoribosylaminopyrimidine deaminase (DRAP deaminase) (EC 3.5.4.26) (Riboflavin-specific deaminase); 5-amino-6-(5-phosphoribosylamino)uracil reductase (EC 1.1.1.193) (HTP reductase)]	FUNCTION: Converts 2,5-diamino-6-(ribosylamino)-4(3h)-pyrimidinone 5'-phosphate into 5-amino-6-(ribosylamino)-2,4(1h,3h)-pyrimidinedione 5'-phosphate.	5-amino-6-(5-phosphoribosylamino)uracil reductase activity [GO:0008703]; diaminohydroxyphosphoribosylaminopyrimidine deaminase activity [GO:0008835]; NADP binding [GO:0050661]; zinc ion binding [GO:0008270]
ycbY	0	0	5	0.3	0.00962672	0.16347	0.560797	0.628095	0.565316	0	0	0
parE	0	0	5	0	0.0231889	0.11282	0.377934	0.192062	0.61496	DNA topoisomerase 4 subunit B (EC 5.6.2.2) (Topoisomerase IV subunit B)	FUNCTION: Topoisomerase IV is essential for chromosome segregation; it is the principal protein responsible for decatenating newly replicated chromosomes (PubMed:9334322). It relaxes supercoiled DNA (PubMed:15105144, PubMed:21300644, PubMed:23294697, PubMed:23352267). MukB stimulates the relaxation activity of topoisomerase IV and also has a modest effect on decatenation (PubMed:20921377). {ECO:0…	ATP binding [GO:0005524]; DNA binding [GO:0003677]; DNA topoisomerase type II (double strand cut, ATP-hydrolyzing) activity [GO:0003918]; metal ion binding [GO:0046872]
metQ	0	0	5	0	0.00934418	0.138666	0.38876	0.462104	0.341556	D-methionine-binding lipoprotein MetQ	FUNCTION: This protein is a component of a D-methionine permease, a binding protein-dependent, ATP-driven transport system. {ECO:0000269|PubMed:12169620}.	0
iscS	0	0	5	0	4.70909e-05	0.00504125	0.725027	-0.717411	-0.724057	Cysteine desulfurase IscS (EC 2.8.1.7) (NifS protein homolog) (ThiI transpersulfidase) (TusA transpersulfidase)	FUNCTION: Master enzyme that delivers sulfur to a number of partners involved in Fe-S cluster assembly, tRNA modification or cofactor biosynthesis. Catalyzes the removal of elemental sulfur from cysteine to produce alanine. Functions as a sulfur delivery protein for Fe-S cluster synthesis onto IscU, an Fe-S scaffold assembly protein, as well as other S acceptor proteins. Preferentially binds to d…	2 iron, 2 sulfur cluster binding [GO:0051537]; cysteine desulfurase activity [GO:0031071]; metal ion binding [GO:0046872]; pyridoxal phosphate binding [GO:0030170]; selenocysteine lyase activity [GO:0009000]; sulfur carrier activity [GO:0097163]
accC	0	0	5	0	0.0116684	0.14426	0.211009	0.474158	0.210267	Biotin carboxylase (EC 6.3.4.14) (Acetyl-CoA carboxylase subunit A) (ACC) (EC 6.4.1.2)	FUNCTION: This protein is a component of the acetyl coenzyme A carboxylase complex; first, biotin carboxylase catalyzes the carboxylation of the carrier protein and then the transcarboxylase transfers the carboxyl group to form malonyl-CoA.	acetyl-CoA carboxylase activity [GO:0003989]; ATP binding [GO:0005524]; biotin carboxylase activity [GO:0004075]; metal ion binding [GO:0046872]
hybG	0	0	4	0.166667	0.00700981	0.15718	0.134694	0.53839	0.137253	Hydrogenase maturation factor HybG (Hydrogenase-2 operon protein HybG)	FUNCTION: Involved in the maturation of [NiFe] hydrogenases. Involved in the biosynthesis of the Fe(CN)(2)CO cofactor (PubMed:16412426). HybG delivers iron-bound CO(2) to HypD where reduction to CO probably occurs (PubMed:23851071). In complex with HypD, accepts the cyanide ligand generated by HypF and HypE, and also coordinates the carbon monoxide ligand (By similarity). Involved in the maturati…	carbon dioxide binding [GO:1902670]; identical protein binding [GO:0042802]; iron ion binding [GO:0005506]
yacL	0	0	4	0	0.00934081	0.160893	0.194874	0.59564	0.213344	UPF0231 protein YacL	0	0
murD	0	0	4	0	4.03636e-05	0.00458295	0.697367	-0.721486	-0.725665	UDP-N-acetylmuramoylalanine--D-glutamate ligase (EC 6.3.2.9) (D-glutamic acid-adding enzyme) (UDP-N-acetylmuramoyl-L-alanyl-D-glutamate synthetase)	FUNCTION: Cell wall formation. Catalyzes the addition of glutamate to the nucleotide precursor UDP-N-acetylmuramoyl-L-alanine (UMA).	ATP binding [GO:0005524]; identical protein binding [GO:0042802]; UDP-N-acetylmuramoylalanine-D-glutamate ligase activity [GO:0008764]
murG	0	0	4	0.166667	2.35454e-05	0.00412466	0.723905	-0.722814	-0.728817	UDP-N-acetylglucosamine--N-acetylmuramyl-(pentapeptide) pyrophosphoryl-undecaprenol N-acetylglucosamine transferase (EC 2.4.1.227) (Undecaprenyl-PP-MurNAc-pentapeptide-UDPGlcNAc GlcNAc transferase)	FUNCTION: Cell wall formation (PubMed:1649817). Catalyzes the transfer of a GlcNAc subunit on undecaprenyl-pyrophosphoryl-MurNAc-pentapeptide (lipid intermediate I) to form undecaprenyl-pyrophosphoryl-MurNAc-(pentapeptide)GlcNAc (lipid intermediate II) (PubMed:1649817, PubMed:12538870). Strongly prefers UDP to CDP, GDP, ADP and TDP (PubMed:12538870). {ECO:0000269|PubMed:12538870, ECO:0000269|PubM…	UDP-N-acetyl-D-glucosamine:N-acetylmuramoyl-L-alanyl-D-glutamyl-meso-2,6-diaminopimelyl-D-alanyl-D-alanine-diphosphoundecaprenol 4-beta-N-acetylglucosaminlytransferase activity [GO:0051991]; undecaprenyldiphospho-muramoylpentapeptide beta-N-acetylglucosaminyltransferase activity [GO:0050511]
murF	0	0	4	0	3.02727e-05	0.00412466	0.667504	-0.721535	-0.727461	UDP-N-acetylmuramoyl-tripeptide--D-alanyl-D-alanine ligase (EC 6.3.2.10) (D-alanyl-D-alanine-adding enzyme) (UDP-MurNAc-pentapeptide synthetase)	FUNCTION: Involved in cell wall formation. Catalyzes the final step in the synthesis of UDP-N-acetylmuramoyl-pentapeptide, the precursor of murein. {ECO:0000255|HAMAP-Rule:MF_02019, ECO:0000269|PubMed:2186811}.	ATP binding [GO:0005524]; UDP-N-acetylmuramoylalanyl-D-glutamyl-2,6-diaminopimelate-D-alanyl-D-alanine ligase activity [GO:0008766]; UDP-N-acetylmuramoyl-tripeptide-D-alanyl-D-alanine ligase activity [GO:0047480]
pepD	0	0	4	0.166667	0.00467881	0.0752249	0.123735	-0.172955	0.00385824	Cytosol non-specific dipeptidase (EC 3.4.13.18) (Aminoacyl-histidine dipeptidase) (Beta-alanyl-histidine dipeptidase) (Carnosinase) (Cysteinylglycinase) (Peptidase D) (Xaa-His dipeptidase) (X-His dipeptidase)	FUNCTION: Dipeptidase with broad substrate specificity. Requires dipeptide substrates with an unblocked N-terminus and the amino group in the alpha or beta position. Non-protein amino acids and proline are not accepted in the C-terminal position, whereas some dipeptide amides and formyl amino acids are hydrolyzed. Also shows cysteinylglycinase activity, which is sufficient for E.coli to utilize c…	alanylglutamate dipeptidase activity [GO:0103046]; dipeptidase activity [GO:0016805]; metallodipeptidase activity [GO:0070573]; zinc ion binding [GO:0008270]
fic	0	0	4	0	2.01818e-05	0.00366636	0.627763	-0.859379	-0.863209	Probable protein adenylyltransferase Fic (EC 2.7.7.n1) (Cell filamentation protein Fic)	FUNCTION: Probable adenylyltransferase that mediates the addition of adenosine 5'-monophosphate (AMP) to specific residues of target proteins (By similarity). Involved in cell filamentation induced by cyclic AMP. May have some role in cell division. {ECO:0000250}.	ATP binding [GO:0005524]; nucleotidyltransferase activity [GO:0016779]
trmE	0	0	4	0	0.00701318	0.148701	0.407293	0.507055	0.308175	0	0	0
ydcP	0	0	4	0.166667	0.00467881	0.157734	0.476714	0.587948	0.36016	0	0	0
glpD	0	0	4	0	2.01818e-05	0.00366636	0.627763	-0.859379	-0.863209	Aerobic glycerol-3-phosphate dehydrogenase (EC 1.1.5.3)	FUNCTION: Conversion of glycerol 3-phosphate to dihydroxyacetone. Uses molecular oxygen or nitrate as electron acceptor.	electron transfer activity [GO:0009055]; FAD binding [GO:0071949]; glycerol-3-phosphate dehydrogenase (quinone) activity [GO:0004368]; sn-glycerol-3-phosphate:ubiquinone-8 oxidoreductase activity [GO:0052591]; sn-glycerol-3-phosphate:ubiquinone oxidoreductase activity [GO:0052590]
manA	0	0	4	0	0.00701318	0.129573	0.252312	0.363307	0.250311	Mannose-6-phosphate isomerase (EC 5.3.1.8) (Phosphohexomutase) (Phosphomannose isomerase) (PMI)	FUNCTION: Involved in the conversion of glucose to GDP-L-fucose, which can be converted to L-fucose, a capsular polysaccharide.	mannose-6-phosphate isomerase activity [GO:0004476]; zinc ion binding [GO:0008270]
ligA	0	0	4	0	4.03636e-05	0.00458295	0.697367	-0.721486	-0.725665	DNA ligase (EC 6.5.1.2) (Polydeoxyribonucleotide synthase [NAD(+)])	FUNCTION: DNA ligase that catalyzes the formation of phosphodiester linkages between 5'-phosphoryl and 3'-hydroxyl groups in double-stranded DNA using NAD as a coenzyme and as the energy source for the reaction. It is essential for DNA replication and repair of damaged DNA.	DNA binding [GO:0003677]; DNA ligase (NAD+) activity [GO:0003911]; metal ion binding [GO:0046872]; NAD+ binding [GO:0070403]
ispA	0	0	3	0	0.00467881	0.104485	0.141491	0.159311	0.136511	Farnesyl diphosphate synthase (FPP synthase) (EC 2.5.1.10) ((2E,6E)-farnesyl diphosphate synthase) (Geranyltranstransferase)	0	dimethylallyltranstransferase activity [GO:0004161]; geranyltranstransferase activity [GO:0004337]; metal ion binding [GO:0046872]; prenyltransferase activity [GO:0004659]
yejF	0	0	3	0	0.00700981	0.144093	0.337625	0.478971	0.356684	Uncharacterized ABC transporter ATP-binding protein YejF	0	ATPase-coupled transmembrane transporter activity [GO:0042626]; ATP binding [GO:0005524]; oligopeptide transmembrane transporter activity [GO:0035673]; transmembrane transporter activity [GO:0022857]
nrdA	0	0	3	0	0.00467881	0.106594	0.215604	0.155361	0.183428	Ribonucleoside-diphosphate reductase 1 subunit alpha (EC 1.17.4.1) (Protein B1) (Ribonucleoside-diphosphate reductase 1 R1 subunit) (Ribonucleotide reductase 1)	FUNCTION: Provides the precursors necessary for DNA synthesis. Catalyzes the biosynthesis of deoxyribonucleotides from the corresponding ribonucleotides. R1 contains the binding sites for both substrates and allosteric effectors and carries out the actual reduction of the ribonucleotide. It also provides redox-active cysteines.	ATP binding [GO:0005524]; identical protein binding [GO:0042802]; ribonucleoside-diphosphate reductase activity, thioredoxin disulfide as acceptor [GO:0004748]
hyfB	0	0	3	0.333333	1.34545e-05	0.00366636	0.614144	-0.727245	-0.731096	Hydrogenase-4 component B (EC 1.-.-.-)	FUNCTION: Possible component of hydrogenase 4. {ECO:0000305|PubMed:9387241}.	NADH dehydrogenase (ubiquinone) activity [GO:0008137]
atpA	0	0	3	0.333333	1.34545e-05	0.0035136	0.673972	-0.617555	-0.623177	ATP synthase subunit alpha (EC 7.1.2.2) (ATP synthase F1 sector subunit alpha) (F-ATPase subunit alpha)	FUNCTION: Produces ATP from ADP in the presence of a proton gradient across the membrane. The alpha chain is a regulatory subunit.	ADP binding [GO:0043531]; ATP binding [GO:0005524]; proton-transporting ATPase activity, rotational mechanism [GO:0046961]; proton-transporting ATP synthase activity, rotational mechanism [GO:0046933]
atpC	0	0	3	0.333333	2.01818e-05	0.00366636	0.614144	-0.725631	-0.729811	ATP synthase epsilon chain (ATP synthase F1 sector epsilon subunit) (F-ATPase epsilon subunit)	FUNCTION: Produces ATP from ADP in the presence of a proton gradient across the membrane.	ATP binding [GO:0005524]; proton-transporting ATP synthase activity, rotational mechanism [GO:0046933]
recD	0	0	3	0.333333	0.00932399	0.187817	0.318236	0.734081	0.337986	RecBCD enzyme subunit RecD (EC 3.1.11.5) (Exodeoxyribonuclease V 67 kDa polypeptide) (Exodeoxyribonuclease V alpha chain) (Exonuclease V subunit RecD) (ExoV subunit RecD) (Helicase/nuclease RecBCD subunit RecD)	FUNCTION: A helicase/nuclease that prepares dsDNA breaks (DSB) for recombinational DNA repair. Binds to DSBs and unwinds DNA via a rapid (>1 kb/second) and highly processive (>30 kb) ATP-dependent bidirectional helicase. Unwinds dsDNA until it encounters a Chi (crossover hotspot instigator, 5'-GCTGGTGG-3') sequence from the 3' direction. Cuts ssDNA a few nucleotides 3' to Chi site, by nicking one…	5'-3' DNA helicase activity [GO:0043139]; ATP binding [GO:0005524]; DNA binding [GO:0003677]; exodeoxyribonuclease V activity [GO:0008854]; helicase activity [GO:0004386]; single-stranded DNA helicase activity [GO:0017116]
leuS	0	0	3	0	3.02727e-05	0.00412466	0.60997	-0.725767	-0.728039	Leucine--tRNA ligase (EC 6.1.1.4) (Leucyl-tRNA synthetase) (LeuRS)	0	aminoacyl-tRNA editing activity [GO:0002161]; ATP binding [GO:0005524]; leucine-tRNA ligase activity [GO:0004823]
recC	0	0	3	0.333333	0.00467545	0.14206	0.127499	0.476125	0.123023	RecBCD enzyme subunit RecC (EC 3.1.11.5) (Exodeoxyribonuclease V 125 kDa polypeptide) (Exodeoxyribonuclease V gamma chain) (Exonuclease V subunit RecC) (ExoV subunit RecC)	FUNCTION: A helicase/nuclease that prepares dsDNA breaks (DSB) for recombinational DNA repair. Binds to DSBs and unwinds DNA via a rapid (>1 kb/second) and highly processive (>30 kb) ATP-dependent bidirectional helicase. Unwinds dsDNA until it encounters a Chi (crossover hotspot instigator, 5'-GCTGGTGG-3') sequence from the 3' direction. Cuts ssDNA a few nucleotides 3' to Chi site, by nicking one…	ATP binding [GO:0005524]; DNA binding [GO:0003677]; DNA helicase activity [GO:0003678]; exodeoxyribonuclease V activity [GO:0008854]
acpP	0	0	3	0	3.7e-05	0.00397189	0.388312	-0.535844	-0.536868	Acyl carrier protein (ACP) (Cytosolic-activating factor) (CAF) (Fatty acid synthase acyl carrier protein)	FUNCTION: Carrier of the growing fatty acid chain in fatty acid biosynthesis.	acyl binding [GO:0000035]; acyl carrier activity [GO:0000036]; lipid binding [GO:0008289]; phosphopantetheine binding [GO:0031177]
lldD	0	0	3	0	0.00467881	0.129828	0.180082	0.37223	0.146959	L-lactate dehydrogenase (EC 1.1.-.-)	FUNCTION: Catalyzes the conversion of L-lactate to pyruvate. Seems to be a primary dehydrogenase in the respiratory chain. To a lesser extent, can also oxidize DL-alpha-hydroxybutyrate, but not D-lactate. {ECO:0000269|PubMed:18473, ECO:0000269|PubMed:8407843}.	FMN binding [GO:0010181]; L-lactate dehydrogenase activity [GO:0004459]
tsr	0	0	3	0	0.00700981	0.157275	0.395167	0.581853	0.439054	Methyl-accepting chemotaxis protein I (MCP-I) (Serine chemoreceptor protein)	FUNCTION: Receptor for the attractant L-serine and related amino acids. Is also responsible for chemotaxis away from a wide range of repellents, including leucine, indole, and weak acids.; FUNCTION: Chemotactic-signal transducers respond to changes in the concentration of attractants and repellents in the environment, transduce a signal from the outside to the inside of the cell, and facilitate s…	identical protein binding [GO:0042802]; transmembrane signaling receptor activity [GO:0004888]
obgE	0	0	3	0	2.35454e-05	0.00366636	0.582237	-0.725699	-0.729072	GTPase ObgE/CgtA (EC 3.6.5.-) (GTP-binding protein Obg)	FUNCTION: An abundant, essential GTPase which binds GTP, GDP and ppGpp with moderate affinity. Has high guanosine nucleotide exchange rate constants for GTP and GDP, and a relatively low GTP hydrolysis rate stimulated by the 50S ribosomal subunit. It is estimated there are 34000 molecules in log-phase cells and 5600 molecules in stationary-phase cells. Required for chromosome segregation. Plays a…	DNA binding [GO:0003677]; GDP binding [GO:0019003]; GTPase activity [GO:0003924]; GTP binding [GO:0005525]; guanyl ribonucleotide binding [GO:0032561]; magnesium ion binding [GO:0000287]; ribosomal large subunit binding [GO:0043023]; rRNA binding [GO:0019843]
sucB	0	0	3	0	1.00909e-05	0.00274977	0.452463	-0.861641	-0.864622	Dihydrolipoyllysine-residue succinyltransferase component of 2-oxoglutarate dehydrogenase complex (EC 2.3.1.61) (2-oxoglutarate dehydrogenase complex component E2) (OGDC-E2) (Dihydrolipoamide succinyltransferase component of 2-oxoglutarate dehydrogenase complex)	FUNCTION: E2 component of the 2-oxoglutarate dehydrogenase (OGDH) complex which catalyzes the second step in the conversion of 2-oxoglutarate to succinyl-CoA and CO(2). {ECO:0000305|PubMed:17367808}.	dihydrolipoyllysine-residue succinyltransferase activity [GO:0004149]; lipoic acid binding [GO:0031405]
bolA	0	0	3	0	1.00909e-05	0.00274977	0.452463	-0.861641	-0.864622	DNA-binding transcriptional regulator BolA	FUNCTION: Transcriptional regulator that plays an important role in general stress response. Has many effects on cell morphology, cell growth and cell division. Acts by regulating the transcription of many genes, including dacA (PBP-5), dacC (PBP-6), ampC and mreB. Probably involved in the coordination of genes that adapt the cell physiology in order to enhance cell adaptation and survival under …	DNA binding [GO:0003677]
ppiB	0	0	3	0	1.00909e-05	0.00274977	0.452463	-0.861641	-0.864622	Peptidyl-prolyl cis-trans isomerase B (PPIase B) (EC 5.2.1.8) (Rotamase B)	FUNCTION: PPIases accelerate the folding of proteins. It catalyzes the cis-trans isomerization of proline imidic peptide bonds in oligopeptides.	peptidyl-prolyl cis-trans isomerase activity [GO:0003755]
pta	0	0	3	0	0.00467881	0.101497	0.0164789	0.12211	0.0170595	Phosphate acetyltransferase (EC 2.3.1.8) (Phosphotransacetylase)	FUNCTION: Involved in acetate metabolism. Catalyzes the reversible interconversion of acetyl-CoA and acetyl phosphate. The direction of the overall reaction changes depending on growth conditions. On minimal medium acetyl-CoA is generated. In rich medium acetyl-CoA is converted to acetate and allowing the cell to dump the excess of acetylation potential in exchange for energy in the form of ATP (…	phosphate acetyltransferase activity [GO:0008959]; zinc ion binding [GO:0008270]
yjcP	0	0	3	0	0.00467881	0.0845865	0.0659521	-0.0796529	0.138643	0	0	0
slyD	0	0	3	0	3.02727e-05	0.00412466	0.60997	-0.725767	-0.728039	FKBP-type peptidyl-prolyl cis-trans isomerase SlyD (PPIase) (EC 5.2.1.8) (Histidine-rich protein) (Metallochaperone SlyD) (Rotamase) (Sensitivity to lysis protein D) (WHP)	FUNCTION: Folding helper with both chaperone and peptidyl-prolyl cis-trans isomerase (PPIase) activities. Chaperone activity prevents aggregation of unfolded or partially folded proteins and promotes their correct folding. PPIases catalyze the cis-trans isomerization of Xaa-Pro bonds of peptides, which accelerates slow steps of protein folding and thus shortens the lifetime of intermediates. Both…	cobalt ion binding [GO:0050897]; copper ion binding [GO:0005507]; nickel cation binding [GO:0016151]; peptidyl-prolyl cis-trans isomerase activity [GO:0003755]; unfolded protein binding [GO:0051082]; zinc ion binding [GO:0008270]
yjeF	0	0	3	0	1.00909e-05	0.00274977	0.452463	-0.861641	-0.864622	0	0	0
panC	0	0	3	0.333333	6.72727e-06	0.00274977	0.666651	-0.863104	-0.865091	Pantothenate synthetase (PS) (EC 6.3.2.1) (Pantoate--beta-alanine ligase) (Pantoate-activating enzyme)	FUNCTION: Catalyzes the condensation of pantoate with beta-alanine in an ATP-dependent reaction via a pantoyl-adenylate intermediate. {ECO:0000269|PubMed:357689}.	ATP binding [GO:0005524]; identical protein binding [GO:0042802]; pantoate-beta-alanine ligase activity [GO:0004592]
clpA	0	0	3	0	0.00467881	0.126736	0.379915	0.337365	0.358903	ATP-dependent Clp protease ATP-binding subunit ClpA	FUNCTION: ATP-dependent specificity component of the ClpAP protease. It directs the protease to specific substrates. It has unfoldase activity. The primary function of the ClpA-ClpP complex appears to be the degradation of unfolded or abnormal proteins.	ATP binding [GO:0005524]; ATP-dependent peptidase activity [GO:0004176]
ompA	0	0	3	0	2.69091e-05	0.00366636	0.582237	-0.724567	-0.728458	Outer membrane protein A (OmpA) (Outer membrane porin A) (Outer membrane protein 3A) (Outer membrane protein B) (Outer membrane protein II*) (Outer membrane protein d)	FUNCTION: With TolR probably plays a role in maintaining the position of the peptidoglycan cell wall in the periplasm (Probable). Plays a role in resistance to environmental stress, and a role in outer membrane functionality and cell shape (PubMed:11906175, PubMed:361695). Non-covalently binds peptidoglycan (PubMed:25135663) (Probable). Acts as a porin with low permeability that allows slow penet…	identical protein binding [GO:0042802]; ion transmembrane transporter activity [GO:0015075]; porin activity [GO:0015288]
rplL	0	0	3	0	3.02727e-05	0.00374274	0.573208	-0.532274	-0.535972	50S ribosomal protein L7/L12 (L8) (Large ribosomal subunit protein bL12)	FUNCTION: The binding site for several of the GTPase factors involved in protein synthesis (IF-2, EF-Tu, EF-G and RF3). Is thus essential for accurate translation. Deletion of 1 of the L12 dimers from the ribosome (by deleting the binding site on L10) leads to decreased IF-2 association with the 70S ribosome and decreased stimulation of the GTPase activity of EF-G. {ECO:0000269|PubMed:15989950, E…	protein homodimerization activity [GO:0042803]; ribosome binding [GO:0043022]; structural constituent of ribosome [GO:0003735]
ydaY	0	0	3	0	0.00933408	0.144015	0.244731	0.488476	0.309315	Protein YdaY	0	0
rpsE	0	0	3	0	3.7e-05	0.00397189	0.388312	-0.535844	-0.536868	30S ribosomal protein S5 (Small ribosomal subunit protein uS5)	FUNCTION: With S4 and S12 plays an important role in translational accuracy. Many suppressors of streptomycin-dependent mutants of protein S12 are found in this protein, some but not all of which decrease translational accuracy (ram, ribosomal ambiguity mutations). {ECO:0000269|PubMed:15652481}.; FUNCTION: Located at the back of the 30S subunit body where it stabilizes the conformation of the hea…	rRNA binding [GO:0019843]; structural constituent of ribosome [GO:0003735]
rpsB	0	0	3	0	0.00933408	0.117899	0.0803206	0.267206	0.123409	30S ribosomal protein S2 (Small ribosomal subunit protein uS2)	FUNCTION: Required for ribosomal protein S1 to bind to the 30S subunit. {ECO:0000269|PubMed:12068815}.	structural constituent of ribosome [GO:0003735]; zinc ion binding [GO:0008270]
ydeP	0	0	3	0	0.0162867	0.0975064	0.144215	0.0354755	0.582541	Protein YdeP	FUNCTION: Probably involved in acid resistance. {ECO:0000269|PubMed:12399493, ECO:0000269|PubMed:12694615}.	4 iron, 4 sulfur cluster binding [GO:0051539]; formate dehydrogenase (NAD+) activity [GO:0008863]; molybdenum ion binding [GO:0030151]
cysJ	0	0	3	0	0.00700981	0.13181	0.161122	0.359528	0.144989	Sulfite reductase [NADPH] flavoprotein alpha-component (SiR-FP) (EC 1.8.1.2)	FUNCTION: Component of the sulfite reductase complex that catalyzes the 6-electron reduction of sulfite to sulfide. This is one of several activities required for the biosynthesis of L-cysteine from sulfate. The flavoprotein component catalyzes the electron flow from NADPH -> FAD -> FMN to the hemoprotein component. {ECO:0000255|HAMAP-Rule:MF_01541}.	flavin adenine dinucleotide binding [GO:0050660]; FMN binding [GO:0010181]; NADP+ binding [GO:0070401]; oxidoreductase activity [GO:0016491]; riboflavin reductase (NADPH) activity [GO:0042602]; sulfite reductase (NADPH) activity [GO:0004783]
guaC	0	0	3	0.333333	0.00932399	0.0842935	0.0788034	-0.0975087	0.124695	GMP reductase (EC 1.7.1.7) (Guanosine 5'-monophosphate oxidoreductase) (Guanosine monophosphate reductase)	FUNCTION: Catalyzes the irreversible NADPH-dependent deamination of GMP to IMP. It functions in the conversion of nucleobase, nucleoside and nucleotide derivatives of G to A nucleotides, and in maintaining the intracellular balance of A and G nucleotides.	GMP reductase activity [GO:0003920]; identical protein binding [GO:0042802]; metal ion binding [GO:0046872]
ydjI	0	0	3	0	0.00700981	0.0848157	0.060296	-0.0866451	0.207875	Uncharacterized protein YdjI	0	tagatose-bisphosphate aldolase activity [GO:0009025]; zinc ion binding [GO:0008270]
valS	0	0	3	0	0.0208545	0.163088	0.390692	0.624961	0.592674	Valine--tRNA ligase (EC 6.1.1.9) (Valyl-tRNA synthetase) (ValRS)	FUNCTION: Catalyzes the attachment of valine to tRNA(Val). As ValRS can inadvertently accommodate and process structurally similar amino acids such as threonine, to avoid such errors, it has a 'posttransfer' editing activity that hydrolyzes mischarged Thr-tRNA(Val) in a tRNA-dependent manner.	aminoacyl-tRNA editing activity [GO:0002161]; ATP binding [GO:0005524]; magnesium ion binding [GO:0000287]; valine-tRNA ligase activity [GO:0004832]
usg	0	0	3	0	0.00933745	0.131723	0.333023	0.423931	0.486842	USG-1 protein	0	NAD binding [GO:0051287]; oxidoreductase activity, acting on the aldehyde or oxo group of donors, NAD or NADP as acceptor [GO:0016620]; protein dimerization activity [GO:0046983]
cobB	0	0	3	0	1.68182e-05	0.00320807	0.536197	-0.725632	-0.730165	NAD-dependent protein deacylase (EC 2.3.1.286) (Regulatory protein SIR2 homolog)	FUNCTION: NAD-dependent lysine deacetylase and desuccinylase that specifically removes acetyl and succinyl groups on target proteins. Modulates the activities of several proteins which are inactive in their acylated form. Activates the enzyme acetyl-CoA synthetase by deacetylating 'Lys-609' in the inactive, acetylated form of the enzyme. May also modulate the activity of other propionyl-adenosine…	NAD+ ADP-ribosyltransferase activity [GO:0003950]; NAD+ binding [GO:0070403]; NAD-dependent protein deacetylase activity [GO:0034979]; protein-glutaryllysine deglutarylase activity [GO:0061697]; protein-malonyllysine demalonylase activity [GO:0036054]; protein-succinyllysine desuccinylase activity [GO:0036055]; zinc ion binding [GO:0008270]
uup	0	0	3	0	0.00467881	0.116566	0.107243	0.269993	0.0972501	ATP-binding protein Uup (EC 3.6.1.-)	FUNCTION: Probably plays a role in ribosome assembly or function; overexpression suppresses cold-sensitive growth of a bipA deletion (Ref.10) (Probable). May be involved in resolution of branched DNA intermediates that result from template switching in postreplication gaps. Binds DNA at Holliday junctions. May be involved in the correct segregation of nucleoids (PubMed:31665437). Has ATPase activ…	ATPase-coupled transmembrane transporter activity [GO:0042626]; ATP binding [GO:0005524]; ATP hydrolysis activity [GO:0140603]; DNA binding [GO:0003677]; ribosome binding [GO:0043022]
rluD	0	0	3	0	2.35454e-05	0.00366636	0.582237	-0.725699	-0.729072	Ribosomal large subunit pseudouridine synthase D (EC 5.4.99.23) (23S rRNA pseudouridine(1911/1915/1917) synthase) (rRNA pseudouridylate synthase D) (rRNA-uridine isomerase D)	FUNCTION: Responsible for synthesis of pseudouridine from uracil at positions 1911, 1915 and 1917 in 23S ribosomal RNA. Isomerization occurs as a late step during the assembly of the large ribosomal subunit. {ECO:0000269|PubMed:11087118, ECO:0000269|PubMed:17937767}.	pseudouridine synthase activity [GO:0009982]; RNA binding [GO:0003723]; rRNA pseudouridine synthase activity [GO:0120159]
dhaK	0	0	3	0	0.0139624	0.0962676	0.11466	0.0248201	0.287115	PEP-dependent dihydroxyacetone kinase, dihydroxyacetone-binding subunit DhaK (EC 2.7.1.121)	FUNCTION: Dihydroxyacetone binding subunit of the dihydroxyacetone kinase, which is responsible for the phosphoenolpyruvate (PEP)-dependent phosphorylation of dihydroxyacetone via a phosphoryl group transfer from DhaL-ATP (PubMed:15476397, PubMed:11350937). Binds covalently dihydroxyacetone in hemiaminal linkage (PubMed:15476397). DhaK acts also as corepressor of the transcription activator DhaR …	glycerone kinase activity [GO:0004371]; identical protein binding [GO:0042802]; phosphoenolpyruvate-glycerone phosphotransferase activity [GO:0047324]
yieN	0	0	3	0	0.00700981	0.150009	0.178754	0.543942	0.238239	0	0	0
rspA	0	0	3	0	0.00467881	0.187466	0.318805	0.732497	0.313198	Starvation-sensing protein RspA	FUNCTION: Probably involved in the degradation of homoserine lactone (HSL) or of a metabolite of HSL that signals starvation.	0
aceF	0	0	2	0	0.00234109	0.141067	0.110564	0.404966	0.110655	Dihydrolipoyllysine-residue acetyltransferase component of pyruvate dehydrogenase complex (EC 2.3.1.12) (Dihydrolipoamide acetyltransferase component of pyruvate dehydrogenase complex) (E2)	FUNCTION: The pyruvate dehydrogenase complex catalyzes the overall conversion of pyruvate to acetyl-CoA and CO(2). It contains multiple copies of three enzymatic components: pyruvate dehydrogenase (E1), dihydrolipoamide acetyltransferase (E2) and lipoamide dehydrogenase (E3).	acetyltransferase activity [GO:0016407]; dihydrolipoyllysine-residue acetyltransferase activity [GO:0004742]; lipoic acid binding [GO:0031405]
aceE	0	0	2	0	0.00467545	0.187084	0.297515	0.726995	0.305484	Pyruvate dehydrogenase E1 component (PDH E1 component) (EC 1.2.4.1)	FUNCTION: Component of the pyruvate dehydrogenase (PDH) complex, that catalyzes the overall conversion of pyruvate to acetyl-CoA and CO(2).	identical protein binding [GO:0042802]; magnesium ion binding [GO:0000287]; protein homodimerization activity [GO:0042803]; pyruvate dehydrogenase (acetyl-transferring) activity [GO:0004739]; pyruvate dehydrogenase activity [GO:0004738]; thiamine pyrophosphate binding [GO:0030976]
cedA	0	0	2	0	3.36363e-06	0.00183318	-0.0772549	-0.863856	-0.865558	Cell division activator CedA	FUNCTION: Activates the cell division inhibited by chromosomal DNA over-replication.	double-stranded DNA binding [GO:0003690]
ygfA	0	0	2	0	0.00234109	0.186855	0.297575	0.726188	0.297111	5-formyltetrahydrofolate cyclo-ligase (5-FCL) (EC 6.3.3.2) (5,10-methenyltetrahydrofolate synthetase) (MTHFS)	FUNCTION: Involved in the removal of 5-formyltetrahydrofolate. In vitro, it is a potent inhibitor of various folate-dependent enzymes in the C1 metabolism network and in vivo it might function as a folate storage. 5-formyltetrahydrofolate is also used as an antifolate rescue agent in cancer chemotherapy. Catalyzes the irreversible ATP-dependent transformation of 5-formyltetrahydrofolate (5-CHO-TH…	5-formyltetrahydrofolate cyclo-ligase activity [GO:0030272]; ATP binding [GO:0005524]
glf	0	0	2	0	0.00234109	0.186855	0.297575	0.726188	0.297111	UDP-galactopyranose mutase (UGM) (EC 5.4.99.9) (UDP-GALP mutase) (Uridine 5-diphosphate galactopyranose mutase)	FUNCTION: Catalyzes the interconversion through a 2-keto intermediate of uridine diphosphogalactopyranose (UDP-GalP) into uridine diphosphogalactofuranose (UDP-GalF). {ECO:0000250, ECO:0000269|PubMed:11448178, ECO:0000269|PubMed:8576037}.	flavin adenine dinucleotide binding [GO:0050660]; UDP-galactopyranose mutase activity [GO:0008767]
yeaO	0	0	2	0	0.00700309	0.130269	0.275303	0.400455	0.393631	Uncharacterized protein YeaO	0	0
ygeA	0	0	2	0	0.00234109	0.186855	0.297575	0.726188	0.297111	Broad specificity amino-acid racemase YgeA (EC 5.1.1.10)	FUNCTION: Amino-acid racemase able to utilize a broad range of substrates. Highest activity is observed with L-homoserine and D-homoserine. Has tenfold lower activity against L-methionine, L-leucine, L-valine and L-histidine. Has low activity with L-norvaline, L-asparagine, D-methionine, L-aminobutyric acid, L-isoleucine, L-serine, L-norleucine, L-alanine, L-glutamine, LL-diaminopimelic acid and …	amino-acid racemase activity [GO:0047661]
srlR	0	0	2	0	3.36363e-06	0.00183318	-0.0772549	-0.863856	-0.865558	Glucitol operon repressor	0	DNA binding [GO:0003677]; DNA-binding transcription factor activity [GO:0003700]
flgK	0	0	2	0	0.00467545	0.0989395	-0.00197963	0.0928599	0.0183162	Flagellar hook-associated protein 1 (HAP1)	0	structural molecule activity [GO:0005198]
flgN	0	0	2	0	0.00234109	0.0854796	-0.0341318	-0.0224034	-0.0303137	Flagella synthesis protein FlgN	FUNCTION: Required for the efficient initiation of filament assembly. {ECO:0000250}.	0
uvrA	0	0	2	0	0.00234109	0.114894	0.0288027	0.211315	0.0277503	UvrABC system protein A (UvrA protein) (Excinuclease ABC subunit A)	FUNCTION: The UvrABC repair system catalyzes the recognition and processing of DNA lesions. UvrA is an ATPase and a DNA-binding protein. A damage recognition complex composed of 2 UvrA and 2 UvrB subunits scans DNA for abnormalities. When the presence of a lesion has been verified by UvrB, the UvrA molecules dissociate. {ECO:0000255|HAMAP-Rule:MF_00205}.	ATPase-coupled transmembrane transporter activity [GO:0042626]; ATP binding [GO:0005524]; DNA binding [GO:0003677]; excinuclease ABC activity [GO:0009381]; identical protein binding [GO:0042802]; zinc ion binding [GO:0008270]
hrpB	0	0	2	0	0.00234109	0.136832	0.287243	0.48502	0.284345	ATP-dependent RNA helicase HrpB (EC 3.6.4.13)	0	ATP binding [GO:0005524]; ATP hydrolysis activity [GO:0140603]; nucleic acid binding [GO:0003676]; RNA helicase activity [GO:0003724]
yecE	0	0	2	0	0.00234109	0.186855	0.297575	0.726188	0.297111	UPF0759 protein YecE	0	0
yebV	0	0	2	0	3.36363e-06	0.00183318	-0.0772549	-0.863856	-0.865558	Uncharacterized protein YebV	0	0
ycbL	0	0	2	0	3.36363e-06	0.00183318	-0.0772549	-0.863856	-0.865558	0	0	0
tig	0	0	2	0	1.34545e-05	0.0030553	0.244301	-0.620241	-0.622639	Trigger factor (TF) (EC 5.2.1.8) (PPIase)	FUNCTION: Involved in protein export. Acts as a chaperone by maintaining the newly synthesized secretory and non-secretory proteins in an open conformation. Binds to 3 regions of unfolded substrate PhoA, preferring aromatic and hydrophobic residues, keeping it stretched out and unable to form aggregates (PubMed:24812405). Binds to nascent polypeptide chains via ribosomal protein L23 (PubMed:12226…	identical protein binding [GO:0042802]; peptidyl-prolyl cis-trans isomerase activity [GO:0003755]; protein folding chaperone [GO:0044183]; ribosome binding [GO:0043022]
yghZ	0	0	2	0	0.00467545	0.187084	0.297515	0.726995	0.305484	0	0	0
lacZ	0	0	2	0	3.36363e-06	0.00183318	-0.0772549	-0.863856	-0.865558	Beta-galactosidase (Beta-gal) (EC 3.2.1.23) (Lactase)	0	alkali metal ion binding [GO:0031420]; beta-galactosidase activity [GO:0004565]; carbohydrate binding [GO:0030246]; identical protein binding [GO:0042802]; magnesium ion binding [GO:0000287]
hybE	0	0	2	0	3.36363e-06	0.00183318	-0.0772549	-0.863856	-0.865558	Hydrogenase-2 operon protein HybE	0	preprotein binding [GO:0070678]
mukE	0	0	2	0	0.00234109	0.136945	0.124896	0.457073	0.113961	Chromosome partition protein MukE (Protein KicA)	FUNCTION: Involved in chromosome condensation, segregation and cell cycle progression. May participate in facilitating chromosome segregation by condensation DNA from both sides of a centrally located replisome during cell division. Probably acts via its interaction with MukB and MukF. {ECO:0000269|PubMed:8602138}.	0
dsbG	0	0	2	0	0.00234109	0.074548	-0.0680935	-0.171196	-0.0150685	Thiol:disulfide interchange protein DsbG	FUNCTION: Involved in disulfide bond formation. DsbG and DsbC are part of a periplasmic reducing system that controls the level of cysteine sulfenylation, and provides reducing equivalents to rescue oxidatively damaged secreted proteins such as ErfK, YbiS and YnhG. Probably also functions as a disulfide isomerase with a narrower substrate specificity than DsbC. DsbG is maintained in a reduced sta…	protein disulfide isomerase activity [GO:0003756]
ucpA	0	0	2	0	6.72727e-06	0.00229148	0.0969897	-0.729761	-0.732183	Oxidoreductase UcpA (EC 1.-.-.-)	0	diacetyl reductase ((S)-acetoin forming) activity [GO:0052588]
ycbX	0	0	2	0	0.00234109	0.108659	-0.00258637	0.153163	-0.0213574	Uncharacterized protein YcbX	0	2 iron, 2 sulfur cluster binding [GO:0051537]; catalytic activity [GO:0003824]; molybdenum ion binding [GO:0030151]; pyridoxal phosphate binding [GO:0030170]
gss	0	0	2	0	0.00234109	0.141436	0.199228	0.495224	0.15606	Bifunctional glutathionylspermidine synthetase/amidase (GspSA) [Includes: Glutathionylspermidine amidase (Gsp amidase) (EC 3.5.1.78) (Glutathionylspermidine amidohydrolase [spermidine-forming]); Glutathionylspermidine synthetase (Gsp synthetase) (EC 6.3.1.8) (Glutathione:spermidine ligase [ADP-forming]) (Gsp synthase)]	FUNCTION: Catalyzes the formation of an amide bond between glutathione (GSH) and spermidine coupled with hydrolysis of ATP; also catalyzes the opposing reaction, i.e. the hydrolysis of glutathionylspermidine (Gsp) back to glutathione and spermidine. The amidase active site can also hydrolyze Gsp-disulfide (Gsp-S-S-Gsp) to Gsp-SG and Gsp S-thiolated proteins (GspSSPs) to GSH S-thiolated protein (G…	ATP binding [GO:0005524]; glutathionylspermidine amidase activity [GO:0008884]; glutathionylspermidine synthase activity [GO:0008885]; ligase activity [GO:0016874]; metal ion binding [GO:0046872]
cadA	0	0	2	0	0.00234109	0.120138	0.0482133	0.324423	0.0693137	Inducible lysine decarboxylase (LDCI) (EC 4.1.1.18)	FUNCTION: Inducible lysine decarboxylase that catalyzes the proton-dependent decarboxylation of L-lysine to produce the polyamine cadaverine and carbon dioxide (PubMed:4590109). Plays a role in pH homeostasis by consuming protons and neutralizing the acidic by-products of carbohydrate fermentation (PubMed:17209032). {ECO:0000269|PubMed:17209032, ECO:0000269|PubMed:4590109}.	guanosine tetraphosphate binding [GO:0097216]; identical protein binding [GO:0042802]; lysine decarboxylase activity [GO:0008923]
moaE	0	0	2	0	2.69091e-05	0.00336083	0.186118	-0.620238	-0.620381	Molybdopterin synthase catalytic subunit (EC 2.8.1.12) (MPT synthase subunit 2) (Molybdenum cofactor biosynthesis protein E) (Molybdopterin-converting factor large subunit) (Molybdopterin-converting factor subunit 2)	FUNCTION: Converts molybdopterin precursor Z to molybdopterin. This requires the incorporation of two sulfur atoms into precursor Z to generate a dithiolene group. The sulfur is provided by MoaD.	molybdopterin synthase activity [GO:0030366]
moaD	0	0	2	0	3.02727e-05	0.0035136	0.248399	-0.616954	-0.618785	Molybdopterin synthase sulfur carrier subunit (MPT synthase subunit 1) (Molybdenum cofactor biosynthesis protein D) (Molybdopterin-converting factor small subunit) (Molybdopterin-converting factor subunit 1) (Sulfur carrier protein MoaD)	FUNCTION: Involved in sulfur transfer in the conversion of molybdopterin precursor Z to molybdopterin. {ECO:0000269|PubMed:17223713}.	nucleotide binding [GO:0000166]
nrdD	0	0	2	0	0.00234109	0.126125	0.313048	0.351757	0.312488	Anaerobic ribonucleoside-triphosphate reductase (EC 1.1.98.6) (Class III ribonucleoside-triphosphate reductase)	FUNCTION: Catalyzes the conversion of ribonucleotides into deoxyribonucleotides, which are required for DNA synthesis and repair. {ECO:0000269|PubMed:1460049, ECO:0000269|PubMed:24827372, ECO:0000269|PubMed:7568012, ECO:0000269|PubMed:8381402, ECO:0000269|PubMed:9305874}.	ATP binding [GO:0005524]; CTP reductase activity [GO:0051065]; dATP binding [GO:0032564]; dGTP binding [GO:0032567]; pyrimidine deoxyribonucleotide binding [GO:0032556]; ribonucleoside-triphosphate reductase activity [GO:0008998]; zinc ion binding [GO:0008270]
hycE	0	0	2	1	0	0.124897	0.0278974	0.343244	0.0237136	Formate hydrogenlyase subunit 5 (FHL subunit 5) (Hydrogenase-3 component E)	0	4 iron, 4 sulfur cluster binding [GO:0051539]; NAD binding [GO:0051287]; NADH dehydrogenase (ubiquinone) activity [GO:0008137]; nickel cation binding [GO:0016151]; quinone binding [GO:0048038]
yeiT	0	0	2	0	0.00234109	0.110131	0.125515	0.207846	0.196842	0	0	0
pgm	0	0	2	0	0.00234109	0.126125	0.313048	0.351757	0.312488	Phosphoglucomutase (PGM) (EC 5.4.2.2) (Glucose phosphomutase)	FUNCTION: This enzyme participates in both the breakdown and synthesis of glucose. {ECO:0000269|PubMed:14216423}.	magnesium ion binding [GO:0000287]; phosphoglucomutase activity [GO:0004614]
yadB	0	0	2	0	3.36363e-06	0.00183318	-0.0772549	-0.863856	-0.865558	0	0	0
atpG	0	0	2	0	1.34545e-05	0.0030553	0.105006	-0.622571	-0.622607	ATP synthase gamma chain (ATP synthase F1 sector gamma subunit) (F-ATPase gamma subunit)	FUNCTION: Produces ATP from ADP in the presence of a proton gradient across the membrane. The gamma chain is believed to be important in regulating ATPase activity and the flow of protons through the CF(0) complex.	ATP binding [GO:0005524]; proton-transporting ATPase activity, rotational mechanism [GO:0046961]; proton-transporting ATP synthase activity, rotational mechanism [GO:0046933]
atpD	0	0	2	1	0	0.0030553	0.227817	-0.620311	-0.625766	ATP synthase subunit beta (EC 7.1.2.2) (ATP synthase F1 sector subunit beta) (F-ATPase subunit beta)	FUNCTION: Produces ATP from ADP in the presence of a proton gradient across the membrane. The catalytic sites are hosted primarily by the beta subunits.	ATP binding [GO:0005524]; proton-transporting ATPase activity, rotational mechanism [GO:0046961]; proton-transporting ATP synthase activity, rotational mechanism [GO:0046933]
mobB	0	0	2	0	1.68182e-05	0.0030553	-0.0394972	-0.541799	-0.540692	Molybdopterin-guanine dinucleotide biosynthesis adapter protein (MGD biosynthesis adapter protein) (Molybdenum cofactor biosynthesis adapter protein) (Moco biosynthesis adapter protein) (Molybdopterin-guanine dinucleotide biosynthesis protein B)	FUNCTION: GTP-binding protein that is not required for the biosynthesis of Mo-molybdopterin guanine dinucleotide (Mo-MGD) cofactor, and not necessary for the formation of active molybdoenzymes using this form of molybdenum cofactor. May act as an adapter protein to achieve the efficient biosynthesis and utilization of MGD. Displays a weak intrinsic GTPase activity. Is also able to bind the nucleo…	GTP binding [GO:0005525]; nucleotidyltransferase activity [GO:0016779]
kdsB	0	0	2	0	3.36363e-06	0.00183318	-0.0772549	-0.863856	-0.865558	3-deoxy-manno-octulosonate cytidylyltransferase (EC 2.7.7.38) (CMP-2-keto-3-deoxyoctulosonic acid synthase) (CKS) (CMP-KDO synthase)	FUNCTION: Activates KDO (a required 8-carbon sugar) for incorporation into bacterial lipopolysaccharide in Gram-negative bacteria. {ECO:0000255|HAMAP-Rule:MF_00057}.	3-deoxy-manno-octulosonate cytidylyltransferase activity [GO:0008690]; magnesium ion binding [GO:0000287]
recG	0	0	2	0	0.00234109	0.145867	0.129916	0.513933	0.131549	ATP-dependent DNA helicase RecG (EC 3.6.4.12)	FUNCTION: Plays a critical role in recombination and DNA repair. Helps process Holliday junction intermediates to mature products by catalyzing branch migration. Has a DNA unwinding activity characteristic of a DNA helicase with 3'- to 5'- polarity. Unwinds branched duplex DNA (Y-DNA). Has a role in constitutive stable DNA replication (cSDR) and R-loop formation. Is genetically synergistic to Rad…	ATP binding [GO:0005524]; ATP hydrolysis activity [GO:0140603]; DNA binding [GO:0003677]; DNA helicase activity [GO:0003678]
recB	0	0	2	1	0	0.141449	0.118596	0.48633	0.110249	RecBCD enzyme subunit RecB (EC 3.1.11.5) (Exodeoxyribonuclease V 135 kDa polypeptide) (Exodeoxyribonuclease V beta chain) (Exonuclease V subunit RecB) (ExoV subunit RecB) (Helicase/nuclease RecBCD subunit RecB)	FUNCTION: A helicase/nuclease that prepares dsDNA breaks (DSB) for recombinational DNA repair. Binds to DSBs and unwinds DNA via a rapid (>1 kb/second) and highly processive (>30 kb) ATP-dependent bidirectional helicase. Unwinds dsDNA until it encounters a Chi (crossover hotspot instigator, 5'-GCTGGTGG-3') sequence from the 3' direction. Cuts ssDNA a few nucleotides 3' to Chi site, by nicking one…	3'-5' DNA helicase activity [GO:0043138]; ATPase, acting on DNA [GO:0008094]; ATP binding [GO:0005524]; DNA binding [GO:0003677]; DNA helicase activity [GO:0003678]; DNA translocase activity [GO:0015616]; endodeoxyribonuclease activity [GO:0004520]; exodeoxyribonuclease V activity [GO:0008854]; magnesium ion binding [GO:0000287]
murE	0	0	2	1	0	0.00320807	0.113062	-0.731377	-0.734374	UDP-N-acetylmuramoyl-L-alanyl-D-glutamate--2,6-diaminopimelate ligase (EC 6.3.2.13) (Meso-A2pm-adding enzyme) (Meso-diaminopimelate-adding enzyme) (UDP-MurNAc-L-Ala-D-Glu:meso-diaminopimelate ligase) (UDP-MurNAc-tripeptide synthetase) (UDP-N-acetylmuramyl-tripeptide synthetase)	FUNCTION: Catalyzes the addition of meso-diaminopimelic acid to the nucleotide precursor UDP-N-acetylmuramoyl-L-alanyl-D-glutamate (UMAG) in the biosynthesis of bacterial cell-wall peptidoglycan. Is also able to use many meso-diaminopimelate analogs as substrates, although much less efficiently, but not L-lysine. {ECO:0000269|PubMed:11124264, ECO:0000269|PubMed:2269304, ECO:0000269|PubMed:3905407…	ATP binding [GO:0005524]; magnesium ion binding [GO:0000287]; UDP-N-acetylmuramoylalanyl-D-glutamate-2,6-diaminopimelate ligase activity [GO:0008765]
leuD	0	0	2	0	3.36363e-06	0.00183318	-0.0772549	-0.863856	-0.865558	3-isopropylmalate dehydratase small subunit (EC 4.2.1.33) (Alpha-IPM isomerase) (IPMI) (Isopropylmalate isomerase)	FUNCTION: Catalyzes the isomerization between 2-isopropylmalate and 3-isopropylmalate, via the formation of 2-isopropylmaleate.	3-isopropylmalate dehydratase activity [GO:0003861]
nfi	0	0	2	0	0.00234109	0.186855	0.297575	0.726188	0.297111	Endonuclease V (EndoV) (EC 3.1.21.7) (Deoxyinosine 3'endonuclease) (Deoxyribonuclease V) (DNase V)	FUNCTION: DNA repair enzyme involved in the repair of deaminated bases. Selectively cleaves double-stranded DNA at the second phosphodiester bond 3' to a deoxyinosine leaving behind the intact lesion on the nicked DNA. Has a wide substrate spectrum. In addition to deoxyinosine-containing DNA, the enzyme cleaves DNA containing urea residues, AP sites, base mismatches, insertion/deletion mismatches…	deoxyribonuclease V activity [GO:0043737]; endoribonuclease activity, producing 5'-phosphomonoesters [GO:0016891]; magnesium ion binding [GO:0000287]; single-stranded RNA binding [GO:0003727]
rimJ	0	0	2	0	0.00234109	0.186855	0.297575	0.726188	0.297111	[Ribosomal protein S5]-alanine N-acetyltransferase (EC 2.3.1.267) (Acetylating enzyme for N-terminal of ribosomal protein S5)	FUNCTION: Acetylates the N-terminal alanine of ribosomal protein S5 (PubMed:385889, PubMed:2828880). Also plays a role in maturation of the 30S ribosomal subunit (PubMed:18466225, PubMed:20176963). Plays a role in the temperature regulation of pap pilin transcription (PubMed:1356970). {ECO:0000269|PubMed:1356970, ECO:0000269|PubMed:18466225, ECO:0000269|PubMed:20176963, ECO:0000269|PubMed:2828880…	N-acetyltransferase activity [GO:0008080]; peptide-serine-N-acetyltransferase activity [GO:1990189]; ribosomal-protein-alanine N-acetyltransferase activity [GO:0008999]
tsf	0	0	2	0	0.00700309	0.161225	0.322816	0.620277	0.364871	Elongation factor Ts (EF-Ts) (Bacteriophage Q beta RNA-directed RNA polymerase subunit IV)	FUNCTION: Associates with the EF-Tu.GDP complex and induces the exchange of GDP to GTP. It remains bound to the aminoacyl-tRNA.EF-Tu.GTP complex up to the GTP hydrolysis stage on the ribosome. {ECO:0000255|HAMAP-Rule:MF_00050}.; FUNCTION: (Microbial infection) In case of infection by bacteriophage Qbeta (and related Leviviruses), part of the viral RNA-dependent RNA polymerase complex. With EF-Tu …	guanyl-nucleotide exchange factor activity [GO:0005085]; translation elongation factor activity [GO:0003746]; zinc ion binding [GO:0008270]
crl	0	0	2	0	3.36363e-06	0.00183318	-0.0772549	-0.863856	-0.865558	Sigma factor-binding protein Crl (Curlin genes transcriptional activatory protein)	FUNCTION: Binds to the sigma-S subunit of RNA polymerase, activating expression of sigma-S-regulated genes, such as the csgBAC operon encoding the subunits of curli proteins. Stimulates RNA polymerase holoenzyme formation and may bind to several other sigma factors, such as sigma-70 (rpoD) and sigma-32 (rpoH). {ECO:0000269|PubMed:1357528, ECO:0000269|PubMed:16980472}.	0
rpe	0	0	2	0	0.00234109	0.148544	0.138905	0.525413	0.138219	Ribulose-phosphate 3-epimerase (EC 5.1.3.1) (Pentose-5-phosphate 3-epimerase) (PPE) (R5P3E)	FUNCTION: Catalyzes the reversible epimerization of D-ribulose 5-phosphate to D-xylulose 5-phosphate. {ECO:0000255|HAMAP-Rule:MF_02227, ECO:0000269|PubMed:21402925}.	ferrous iron binding [GO:0008198]; metal ion binding [GO:0046872]; ribulose-phosphate 3-epimerase activity [GO:0004750]
lplA	0	0	2	0	3.36363e-06	0.00183318	-0.0772549	-0.863856	-0.865558	Lipoate-protein ligase A (EC 6.3.1.20) (Lipoate--protein ligase)	FUNCTION: Catalyzes both the ATP-dependent activation of exogenously supplied lipoate to lipoyl-AMP and the transfer of the activated lipoyl onto the lipoyl domains of lipoate-dependent enzymes. Is also able to catalyze very poorly the transfer of lipoyl and octanoyl moiety from their acyl carrier protein. {ECO:0000269|PubMed:7639702}.	ATP binding [GO:0005524]; lipoate-protein ligase activity [GO:0016979]; lipoyltransferase activity [GO:0017118]
yajQ	0	0	2	0	0.00932399	0.149018	0.151618	0.534868	0.238552	UPF0234 protein YajQ	FUNCTION: Binds nucleotides, may bind tRNA.	ATP binding [GO:0005524]; GTP binding [GO:0005525]; nucleotide binding [GO:0000166]; tRNA binding [GO:0000049]
fdhE	0	0	2	0	0.00467545	0.127805	0.120384	0.376394	0.14302	Protein FdhE	FUNCTION: Necessary for formate dehydrogenase activity.	ferric iron binding [GO:0008199]
flxA	0	0	2	0	0.00700309	0.126584	0.312252	0.351447	0.380263	Protein FlxA	0	0
sufB	0	0	2	1	0	0.00183318	-0.866025	-0.866025	-0.866025	FeS cluster assembly protein SufB	FUNCTION: The SufBCD complex acts synergistically with SufE to stimulate the cysteine desulfurase activity of SufS. The SufBCD complex contributes to the assembly or repair of oxygen-labile iron-sulfur clusters under oxidative stress. May facilitate iron uptake from extracellular iron chelators under iron limitation. {ECO:0000269|PubMed:12941942}.	2 iron, 2 sulfur cluster binding [GO:0051537]; 4 iron, 4 sulfur cluster binding [GO:0051539]
sufC	0	0	2	1	0	0.00183318	-0.866025	-0.866025	-0.866025	Probable ATP-dependent transporter SufC	FUNCTION: Has low ATPase activity. The SufBCD complex acts synergistically with SufE to stimulate the cysteine desulfurase activity of SufS. The SufBCD complex contributes to the assembly or repair of oxygen-labile iron-sulfur clusters under oxidative stress. May facilitate iron uptake from extracellular iron chelators under iron limitation. {ECO:0000269|PubMed:12554644, ECO:0000269|PubMed:129419…	ATPase-coupled transmembrane transporter activity [GO:0042626]; ATP binding [GO:0005524]
ynfF	0	0	2	0	6.72727e-06	0.00229148	0.0969897	-0.729761	-0.732183	Probable dimethyl sulfoxide reductase chain YnfF (DMSO reductase) (EC 1.8.99.-)	FUNCTION: Terminal reductase during anaerobic growth on various sulfoxide and N-oxide compounds. {ECO:0000250}.	4 iron, 4 sulfur cluster binding [GO:0051539]; dimethyl sulfoxide reductase activity [GO:0009389]; electron transfer activity [GO:0009055]; molybdenum ion binding [GO:0030151]; molybdopterin cofactor binding [GO:0043546]; selenate reductase activity [GO:0033797]
gadB	0	0	2	0	3.36363e-06	0.00183318	-0.0772549	-0.863856	-0.865558	Glutamate decarboxylase beta (GAD-beta) (EC 4.1.1.15)	FUNCTION: Converts glutamate to gamma-aminobutyrate (GABA), consuming one intracellular proton in the reaction. The gad system helps to maintain a near-neutral intracellular pH when cells are exposed to extremely acidic conditions. The ability to survive transit through the acidic conditions of the stomach is essential for successful colonization of the mammalian host by commensal and pathogenic …	glutamate decarboxylase activity [GO:0004351]; pyridoxal phosphate binding [GO:0030170]
hypC	0	0	2	1	0	0.124897	0.0278974	0.343244	0.0237136	Hydrogenase maturation factor HypC (Chaperone-type protein HypC) (Hydrogenase accessory chaperone HypC)	FUNCTION: Involved in the maturation of [NiFe] hydrogenases. Involved in the biosynthesis of the Fe(CN)(2)CO cofactor (PubMed:15504408, PubMed:23022438). HypC delivers iron-bound CO(2) to HypD where reduction to CO probably occurs (PubMed:23851071). In complex with HypD, accepts the cyanide ligand generated by HypF and HypE, and also coordinates the carbon monoxide ligand (PubMed:15504408, PubMed…	carbon dioxide binding [GO:1902670]; identical protein binding [GO:0042802]; iron ion binding [GO:0005506]
hypE	0	0	2	0	0.00234109	0.155958	0.107906	0.55267	0.136375	Carbamoyl dehydratase HypE (EC 4.2.1.-) (Hydrogenase maturation factor HypE)	FUNCTION: Involved in the maturation of [NiFe] hydrogenases. Along with HypF, it catalyzes the synthesis of the CN ligands of the active site iron of [NiFe]-hydrogenases. HypE catalyzes the ATP-dependent dehydration of the carboxamido group attached to its C-terminal cysteine to a cyano group (PubMed:12586941, PubMed:15291820). The cyano group is then transferred from HypE to the HypC-HypD comple…	lyase activity [GO:0016829]
pepP	0	0	2	1	0	0.0743083	-0.0138024	-0.179195	-0.0883641	Xaa-Pro aminopeptidase (EC 3.4.11.9) (Aminoacylproline aminopeptidase) (Aminopeptidase P II) (APP-II) (X-Pro aminopeptidase)	0	aminopeptidase activity [GO:0004177]; identical protein binding [GO:0042802]; manganese ion binding [GO:0030145]; metalloaminopeptidase activity [GO:0070006]; metalloexopeptidase activity [GO:0008235]; peptidase activity [GO:0008233]
sufD	0	0	2	1	0	0.00183318	-0.866025	-0.866025	-0.866025	FeS cluster assembly protein SufD	FUNCTION: The SufBCD complex acts synergistically with SufE to stimulate the cysteine desulfurase activity of SufS. The SufBCD complex contributes to the assembly or repair of oxygen-labile iron-sulfur clusters under oxidative stress. May facilitate iron uptake from extracellular iron chelators under iron limitation. Required for the stability of the FhuF protein. {ECO:0000269|PubMed:10322040, EC…	0
carA	0	0	2	0	3.36363e-06	0.00183318	-0.0772549	-0.863856	-0.865558	Carbamoyl-phosphate synthase small chain (EC 6.3.5.5) (Carbamoyl-phosphate synthetase glutamine chain)	0	ATP binding [GO:0005524]; carbamoyl-phosphate synthase (glutamine-hydrolyzing) activity [GO:0004088]
prmB	0	0	2	0	0.00234109	0.116852	0.082965	0.261498	0.0749855	50S ribosomal protein L3 glutamine methyltransferase (L3 MTase) (EC 2.1.1.298) (N5-glutamine methyltransferase PrmB)	FUNCTION: Specifically methylates the 50S ribosomal protein L3 on 'Gln-150'. Does not methylate the translation termination release factors RF1 and RF2. {ECO:0000269|PubMed:11847124}.	nucleic acid binding [GO:0003676]; protein-glutamine N-methyltransferase activity [GO:0036009]; protein methyltransferase activity [GO:0008276]; S-adenosylmethionine-dependent methyltransferase activity [GO:0008757]; site-specific DNA-methyltransferase (adenine-specific) activity [GO:0009007]
fdoG	0	0	2	0	0.00234109	0.106294	0.0157115	0.164731	0.0164808	Formate dehydrogenase-O major subunit (EC 1.17.1.9) (Aerobic formate dehydrogenase major subunit) (FDH-Z subunit alpha) (Formate dehydrogenase-O subunit alpha)	FUNCTION: Allows to use formate as major electron donor during aerobic respiration. Subunit alpha possibly forms the active site.	4 iron, 4 sulfur cluster binding [GO:0051539]; electron transfer activity [GO:0009055]; formate dehydrogenase (cytochrome-c-553) activity [GO:0047111]; formate dehydrogenase (NAD+) activity [GO:0008863]; formate dehydrogenase (quinone) activity [GO:0036397]; molybdenum ion binding [GO:0030151]; molybdopterin cofactor binding [GO:0043546]
ttdA	0	0	2	0	1.34545e-05	0.0030553	0.244301	-0.620241	-0.622639	L(+)-tartrate dehydratase subunit alpha (L-TTD alpha) (EC 4.2.1.32)	0	4 iron, 4 sulfur cluster binding [GO:0051539]; L(+)-tartrate dehydratase activity [GO:0008730]; metal ion binding [GO:0046872]
napD	0	0	2	0	0.00700309	0.12023	0.0422704	0.290655	0.0929975	Chaperone NapD (NapA signal peptide-binding chaperone NapD)	FUNCTION: Chaperone for NapA, the catalytic subunit of the periplasmic nitrate reductase. It binds directly and specifically to the twin-arginine signal peptide of NapA, preventing premature interaction with the Tat translocase and premature export (PubMed:17901208, PubMed:22329966). May have a role in the insertion of the NapA molybdenum cofactor (PubMed:24314029). {ECO:0000269|PubMed:17901208, …	signal sequence binding [GO:0005048]
napA	0	0	2	1	0	0.00229148	0.130271	-0.731534	-0.733524	Periplasmic nitrate reductase (EC 1.9.6.1)	FUNCTION: Catalytic subunit of the periplasmic nitrate reductase complex NapAB. Receives electrons from NapB and catalyzes the reduction of nitrate to nitrite. {ECO:0000255|HAMAP-Rule:MF_01630, ECO:0000269|PubMed:17130127}.	4 iron, 4 sulfur cluster binding [GO:0051539]; electron transfer activity [GO:0009055]; iron ion binding [GO:0005506]; molybdenum ion binding [GO:0030151]; molybdopterin cofactor binding [GO:0043546]; nitrate reductase (cytochrome) activity [GO:0050140]; nitrate reductase activity [GO:0008940]
fdnG	0	0	2	0	0.00700309	0.161225	0.322816	0.620277	0.364871	Formate dehydrogenase, nitrate-inducible, major subunit (EC 1.17.5.3) (Anaerobic formate dehydrogenase major subunit) (Formate dehydrogenase-N subunit alpha) (FDH-N subunit alpha)	FUNCTION: Formate dehydrogenase allows E.coli to use formate as major electron donor during anaerobic respiration, when nitrate is used as electron acceptor. The alpha subunit FdnG contains the formate oxidation site. Electrons are transferred from formate to menaquinone in the gamma subunit (FdnI), through the 4Fe-4S clusters in the beta subunit (FdnH). Formate dehydrogenase-N is part of a syste…	4 iron, 4 sulfur cluster binding [GO:0051539]; electron transfer activity [GO:0009055]; formate dehydrogenase (cytochrome-c-553) activity [GO:0047111]; formate dehydrogenase (NAD+) activity [GO:0008863]; formate dehydrogenase (quinone) activity [GO:0036397]; molybdenum ion binding [GO:0030151]; molybdopterin cofactor binding [GO:0043546]; selenium binding [GO:0008430]
fusA	0	0	2	0	3.36363e-06	0.00183318	-0.0772549	-0.863856	-0.865558	Elongation factor G (EF-G)	FUNCTION: Catalyzes the GTP-dependent ribosomal translocation step during translation elongation. During this step, the ribosome changes from the pre-translocational (PRE) to the post-translocational (POST) state as the newly formed A-site-bound peptidyl-tRNA and P-site-bound deacylated tRNA move to the P and E sites, respectively. Catalyzes the coordinated movement of the two tRNA molecules, the…	GTPase activity [GO:0003924]; GTP binding [GO:0005525]; translation elongation factor activity [GO:0003746]
narZ	0	0	2	1	0	0.112022	0.065977	0.270781	-0.0455368	Respiratory nitrate reductase 2 alpha chain (EC 1.7.5.1)	FUNCTION: This is a second nitrate reductase enzyme which can substitute for the NRA enzyme and allows E.coli to use nitrate as an electron acceptor during anaerobic growth.; FUNCTION: The alpha chain is the actual site of nitrate reduction.	4 iron, 4 sulfur cluster binding [GO:0051539]; metal ion binding [GO:0046872]; molybdopterin cofactor binding [GO:0043546]; nitrate reductase activity [GO:0008940]
yliJ	0	0	2	0	0.00467545	0.143429	0.329947	0.501734	0.360292	0	0	0
cheW	0	0	2	0	0.00234109	0.125075	0.116169	0.349219	0.114691	Chemotaxis protein CheW	FUNCTION: Involved in the transmission of sensory signals from the chemoreceptors to the flagellar motors. It physically bridges CheA to the MCPs (methyl-accepting chemotaxis proteins) to allow regulated phosphotransfer to CheY and CheB.	protein domain specific binding [GO:0019904]
lrp	0	0	2	0	3.36363e-06	0.00183318	-0.0772549	-0.863856	-0.865558	Leucine-responsive regulatory protein	FUNCTION: Mediates a global response to leucine. Exogenous leucine affects the expression of a number of different operons; lrp mediates this effect for at least some of these operons. For example it is regulator of the branched-chain amino acid transport genes.	DNA-binding transcription activator activity [GO:0001216]; DNA-binding transcription repressor activity [GO:0001217]; identical protein binding [GO:0042802]; sequence-specific DNA binding [GO:0043565]; transcription cis-regulatory region binding [GO:0000976]
hupA	0	0	2	0	3.36363e-06	0.00183318	-0.0772549	-0.863856	-0.865558	DNA-binding protein HU-alpha (HU-2) (NS2)	FUNCTION: Histone-like DNA-binding protein which is capable of wrapping DNA to stabilize it, and thus to prevent its denaturation under extreme environmental conditions.	DNA binding [GO:0003677]; identical protein binding [GO:0042802]
yjgD	0	0	2	0	3.36363e-06	0.00183318	-0.0772549	-0.863856	-0.865558	0	0	0
ushA	0	0	2	1	0	0.00229148	0.130271	-0.731534	-0.733524	Protein UshA [Includes: UDP-sugar hydrolase (EC 3.6.1.45) (UDP-sugar diphosphatase) (UDP-sugar pyrophosphatase); 5'-nucleotidase (5'-NT) (EC 3.1.3.5)]	FUNCTION: Degradation of external UDP-glucose to uridine monophosphate and glucose-1-phosphate, which can then be used by the cell.	5'-nucleotidase activity [GO:0008253]; metal ion binding [GO:0046872]; nucleotide binding [GO:0000166]; UDP-sugar diphosphatase activity [GO:0008768]
yfbN	0	0	2	0	0.00234109	0.141067	0.110564	0.404966	0.110655	Uncharacterized protein YfbN	0	0
tnaA	0	0	2	0	6.72727e-06	0.00229148	0.0969897	-0.729761	-0.732183	Tryptophanase (EC 4.1.99.1) (L-tryptophan indole-lyase) (TNase)	0	identical protein binding [GO:0042802]; L-cysteine desulfhydrase activity [GO:0080146]; potassium ion binding [GO:0030955]; pyridoxal phosphate binding [GO:0030170]; tryptophanase activity [GO:0009034]
clpB	0	0	2	0	0.00234109	0.149169	0.145034	0.547445	0.200675	Chaperone protein ClpB (Heat shock protein F84.1)	FUNCTION: Part of a stress-induced multi-chaperone system, it is involved in the recovery of the cell from heat-induced damage, in cooperation with DnaK, DnaJ and GrpE. Acts before DnaK, in the processing of protein aggregates. Protein binding stimulates the ATPase activity; ATP hydrolysis unfolds the denatured protein aggregates, which probably helps expose new hydrophobic binding sites on the s…	ATP binding [GO:0005524]; identical protein binding [GO:0042802]
groS	0	0	2	0	0.00234109	0.0833033	-0.00917614	-0.0632999	0.0752859	0	0	0
galU	0	0	2	0	0.00234109	0.141067	0.110564	0.404966	0.110655	UTP--glucose-1-phosphate uridylyltransferase (EC 2.7.7.9) (Alpha-D-glucosyl-1-phosphate uridylyltransferase) (UDP-glucose pyrophosphorylase) (UDPGP) (Uridine diphosphoglucose pyrophosphorylase)	FUNCTION: May play a role in stationary phase survival.	identical protein binding [GO:0042802]; magnesium ion binding [GO:0000287]; UTP:glucose-1-phosphate uridylyltransferase activity [GO:0003983]
rpmF	0	0	2	0	0.00234109	0.100671	0.010283	0.137937	0.00840267	50S ribosomal protein L32 (Large ribosomal subunit protein bL32)	0	structural constituent of ribosome [GO:0003735]
def	0	0	2	0	0.00234109	0.10832	0.0966406	0.233474	0.109374	Peptide deformylase (PDF) (EC 3.5.1.88) (Polypeptide deformylase)	FUNCTION: Removes the formyl group from the N-terminal Met of newly synthesized proteins (PubMed:7896716). Requires at least a dipeptide for an efficient rate of reaction. N-terminal L-methionine is a prerequisite for activity but the enzyme has broad specificity at other positions. {ECO:0000269|PubMed:7896716, ECO:0000269|PubMed:9610360, ECO:0000305|PubMed:8244948}.	ferrous iron binding [GO:0008198]; hydrolase activity [GO:0016787]; peptide deformylase activity [GO:0042586]; ribosome binding [GO:0043022]; zinc ion binding [GO:0008270]
ahpF	0	0	2	0	3.36363e-06	0.00183318	-0.0772549	-0.863856	-0.865558	Alkyl hydroperoxide reductase subunit F (EC 1.8.1.-) (Alkyl hydroperoxide reductase F52A protein)	FUNCTION: Serves to protect the cell against DNA damage by alkyl hydroperoxides. It can use either NADH or NADPH as electron donor for direct reduction of redox dyes or of alkyl hydroperoxides when combined with the AhpC protein.	alkyl hydroperoxide reductase activity [GO:0008785]; FAD binding [GO:0071949]; NAD binding [GO:0051287]
rcsB	0	0	2	0	0.00467545	0.107836	0.0851878	0.184921	0.165625	Transcriptional regulatory protein RcsB (Capsular synthesis regulator component B)	FUNCTION: Component of the Rcs signaling system, which controls transcription of numerous genes. RcsB is the response regulator that binds to regulatory DNA regions. Can function both in an RcsA-dependent or RcsA-independent manner. The system regulates expression of numerous genes, including genes involved in colanic acid capsule synthesis, biofilm formation, cell division and outer membrane pro…	DNA binding [GO:0003677]; DNA-binding transcription activator activity [GO:0001216]; DNA-binding transcription repressor activity [GO:0001217]; identical protein binding [GO:0042802]
rplN	0	0	2	0	0.00234109	0.127326	0.0416152	0.368669	0.0462351	50S ribosomal protein L14 (Large ribosomal subunit protein uL14)	FUNCTION: This protein binds directly to 23S ribosomal RNA. In the E.coli 70S ribosome it has been modeled to make two contacts with the 16S rRNA of the 30S subunit, forming part of bridges B5 and B8, connecting the 2 subunits (PubMed:12809609). Although the protein undergoes significant rotation during the transition from an initiation to and EF-G bound state, the bridges remain stable. In the 3…	large ribosomal subunit rRNA binding [GO:0070180]; structural constituent of ribosome [GO:0003735]
rcsD	0	0	2	0	0.00234109	0.0922035	-0.00296499	0.0423721	0.00258295	Phosphotransferase RcsD (EC 2.7.2.-) (Phosphotransfer intermediate RcsD)	FUNCTION: Component of the Rcs signaling system, which controls transcription of numerous genes. RcsD is a phosphotransfer intermediate between the sensor kinase RcsC and the response regulator RcsB. It acquires a phosphoryl group from RcsC and transfers it to RcsB. The system controls expression of genes involved in colanic acid capsule synthesis, biofilm formation and cell division. {ECO:000025…	ATP binding [GO:0005524]; histidine phosphotransfer kinase activity [GO:0009927]; phosphorelay sensor kinase activity [GO:0000155]; phosphotransferase activity, carboxyl group as acceptor [GO:0016774]
gapA	0	0	2	0	3.36363e-06	0.00183318	-0.0772549	-0.863856	-0.865558	Glyceraldehyde-3-phosphate dehydrogenase A (GAPDH-A) (EC 1.2.1.12) (NAD-dependent glyceraldehyde-3-phosphate dehydrogenase)	FUNCTION: Catalyzes the oxidative phosphorylation of glyceraldehyde 3-phosphate (G3P) to 1,3-bisphosphoglycerate (BPG) using the cofactor NAD. The first reaction step involves the formation of a hemiacetal intermediate between G3P and a cysteine residue, and this hemiacetal intermediate is then oxidized to a thioester, with concomitant reduction of NAD to NADH. The reduced NADH is then exchanged …	glyceraldehyde-3-phosphate dehydrogenase (NAD+) (phosphorylating) activity [GO:0004365]; NAD binding [GO:0051287]; NADP binding [GO:0050661]
rplW	0	0	2	0	4.03636e-05	0.00381913	0.235283	-0.618018	-0.617139	50S ribosomal protein L23 (Large ribosomal subunit protein uL23)	FUNCTION: One of the early assembly proteins, it binds 23S rRNA; is essential for growth. One of the proteins that surround the polypeptide exit tunnel on the outside of the subunit. Acts as the docking site for trigger factor (PubMed:12226666) for Ffh binding to the ribosome (SRP54, PubMed:12756233 and PubMed:12702815) and to nascent polypeptide chains (PubMed:12756233). {ECO:0000269|PubMed:1222…	rRNA binding [GO:0019843]; structural constituent of ribosome [GO:0003735]
clpP	0	0	2	0	0.00234109	0.186855	0.297575	0.726188	0.297111	ATP-dependent Clp protease proteolytic subunit (EC 3.4.21.92) (Caseinolytic protease) (Endopeptidase Clp) (Heat shock protein F21.5) (Protease Ti)	FUNCTION: Cleaves peptides in various proteins in a process that requires ATP hydrolysis. Has a chymotrypsin-like activity. Plays a major role in the degradation of misfolded proteins. May play the role of a master protease which is attracted to different substrates by different specificity factors such as ClpA or ClpX. Participates in the final steps of RseA-sigma-E degradation, liberating sigma…	ATPase binding [GO:0051117]; ATP-dependent peptidase activity [GO:0004176]; identical protein binding [GO:0042802]; serine-type endopeptidase activity [GO:0004252]; serine-type peptidase activity [GO:0008236]
hns	0	0	2	0	3.36363e-06	0.00183318	-0.0772549	-0.863856	-0.865558	DNA-binding protein H-NS (Heat-stable nucleoid-structuring protein) (Histone-like protein HLP-II) (Protein B1) (Protein H1)	FUNCTION: A DNA-binding protein implicated in transcriptional repression (silencing) (PubMed:333393, PubMed:2128918, PubMed:8890170, PubMed:8913298, PubMed:9398522, PubMed:16963779, PubMed:17046956, PubMed:23543115). Also involved in bacterial chromosome organization and compaction (PubMed:6379600, PubMed:10982869, PubMed:21903814). H-NS binds tightly to AT-rich dsDNA and inhibits transcription (…	bent DNA binding [GO:0003681]; DNA-binding transcription repressor activity [GO:0001217]; identical protein binding [GO:0042802]; minor groove of adenine-thymine-rich DNA binding [GO:0003680]; protein dimerization activity [GO:0046983]; RNA binding [GO:0003723]; transcription cis-regulatory region binding [GO:0000976]
dmsD	0	0	2	0	6.72727e-06	0.00229148	0.0969897	-0.729761	-0.732183	Tat proofreading chaperone DmsD (DMSO reductase maturation protein) (Twin-arginine leader-binding protein DmsD)	FUNCTION: Required for biogenesis/assembly of DMSO reductase, but not for the interaction of the DmsA signal peptide with the Tat system. May be part of a chaperone cascade complex that facilitates a folding-maturation pathway for the substrate protein. {ECO:0000255|HAMAP-Rule:MF_00940, ECO:0000269|PubMed:11309116, ECO:0000269|PubMed:12527378, ECO:0000269|PubMed:12813051, ECO:0000269|PubMed:20153…	signal sequence binding [GO:0005048]
ydaC	0	0	2	0	3.36363e-06	0.00183318	-0.0772549	-0.863856	-0.865558	0	0	0
adiA	0	0	2	0	0.00234109	0.1432	0.331131	0.500512	0.320906	Biodegradative arginine decarboxylase (ADC) (EC 4.1.1.19)	FUNCTION: Component of the acid-resistance (AR) system allowing enteric pathogens to survive the acidic environment in the stomach (Probable). ADC can be found in two forms: biodegradative (this enzyme) and biosynthetic (speA). The biodegradative form plays a role in regulating pH by consuming proteins. Converts arginine imported by AdiC to agmatine which is then exported by AdiC (Probable). {ECO…	arginine decarboxylase activity [GO:0008792]; carboxy-lyase activity [GO:0016831]; pyridoxal phosphate binding [GO:0030170]
yddJ	0	0	2	0	0.00234109	0.131486	0.280136	0.409627	0.113381	Putative protein YddJ	0	0
entE	0	0	2	0	0.00467545	0.146096	0.140229	0.522888	0.161889	Enterobactin synthase component E (EC 6.3.2.14) (2,3-dihydroxybenzoate-AMP ligase) (DHB-AMP ligase) (2,3-dihydroxybenzoate-AMP synthase) (EC 2.7.7.58) (Dihydroxybenzoic acid-activating enzyme) (Enterochelin synthase E) (S-dihydroxybenzoyltransferase) (EC 2.5.1.-)	FUNCTION: Involved in the biosynthesis of the siderophore enterobactin (enterochelin), which is a macrocyclic trimeric lactone of N-(2,3-dihydroxybenzoyl)-serine. The serine trilactone serves as a scaffolding for the three catechol functionalities that provide hexadentate coordination for the tightly ligated iron(2+) atoms. EntE proccesses via a two-step adenylation-ligation reaction (bi-uni-uni-…	(2,3-dihydroxybenzoyl)adenylate synthase activity [GO:0008668]; 2,3-dihydroxybenzoate-serine ligase activity [GO:0047527]; acyltransferase activity [GO:0016746]; ATP binding [GO:0005524]
birA	0	0	2	0	0.00234109	0.111201	0.0891598	0.257677	0.114349	Bifunctional ligase/repressor BirA (Biotin operon repressor) (Biotin--[acetyl-CoA-carboxylase] ligase) (EC 6.3.4.15) (Biotin--protein ligase) (Biotin-[acetyl-CoA carboxylase] synthetase)	FUNCTION: Acts both as a biotin--[acetyl-CoA-carboxylase] ligase and a biotin-operon repressor. In the presence of ATP, BirA activates biotin to form the BirA-biotinyl-5'-adenylate (BirA-bio-5'-AMP or holoBirA) complex. HoloBirA can either transfer the biotinyl moiety to the biotin carboxyl carrier protein (BCCP) subunit of acetyl-CoA carboxylase, or bind to the biotin operator site and inhibit t…	ATP binding [GO:0005524]; bacterial-type RNA polymerase transcription regulatory region sequence-specific DNA binding [GO:0000984]; biotin-[acetyl-CoA-carboxylase] ligase activity [GO:0004077]; biotin binding [GO:0009374]; DNA binding [GO:0003677]; protein homodimerization activity [GO:0042803]
rpsJ	0	0	2	0	3.36363e-06	0.00183318	-0.0772549	-0.863856	-0.865558	30S ribosomal protein S10 (Small ribosomal subunit protein uS10) (Transcription termination/antitermination protein NusE)	FUNCTION: Involved in the binding of tRNA to the ribosomes (PubMed:6759118). Part of the processive rRNA transcription and antitermination complex (rrnTAC). The complex forms an RNA-chaperone ring around the RNA exit tunnel of RNA polymerase (RNAP). It supports rapid transcription and antitermination of rRNA operons, cotranscriptional rRNA folding, and annealing of distal rRNA regions to allow co…	structural constituent of ribosome [GO:0003735]; transcription antitermination factor activity, RNA binding [GO:0001072]; tRNA binding [GO:0000049]
rpsI	0	0	2	0	0.00234109	0.117054	0.166967	0.282202	0.155538	30S ribosomal protein S9 (Small ribosomal subunit protein uS9)	FUNCTION: The C-terminal tail plays a role in the affinity of the 30S P site for different tRNAs. Mutations that decrease this affinity are suppressed in the 70S ribosome. {ECO:0000269|PubMed:15308780}.	RNA binding [GO:0003723]; structural constituent of ribosome [GO:0003735]; tRNA binding [GO:0000049]
yfjN	0	0	2	0	0.00234109	0.186855	0.297575	0.726188	0.297111	0	0	0
rpsN	0	0	2	0	1.00909e-05	0.00274977	0.126742	-0.730041	-0.731798	30S ribosomal protein S14 (Small ribosomal subunit protein uS14)	FUNCTION: Binds 16S rRNA, required for the assembly of 30S particles and may also be responsible for determining the conformation of the 16S rRNA at the A site.	rRNA binding [GO:0019843]; structural constituent of ribosome [GO:0003735]
ybbP	0	0	2	0	0.00467545	0.0960857	0.0567447	0.0478331	0.270395	Uncharacterized ABC transporter permease YbbP	0	0
csdA	0	0	2	0	0.00467545	0.13398	0.265247	0.458198	0.279617	Cysteine desulfurase CsdA (EC 2.8.1.7) (Cysteine sulfinate desulfinase) (CSD) (EC 4.4.1.-) (Selenocysteine lyase) (EC 4.4.1.16)	FUNCTION: Catalyzes the removal of elemental sulfur and selenium atoms from L-cysteine, L-cystine, L-selenocysteine, and L-selenocystine to produce L-alanine, and transiently retains the released sulfur atom on a cysteine residue, in the form of a persulfide. Can also desulfinate L-cysteine sulfinate, which is the best substrate of the enzyme. Functions as a selenium delivery protein in the pathw…	cysteine desulfurase activity [GO:0031071]; pyridoxal phosphate binding [GO:0030170]; selenocysteine lyase activity [GO:0009000]; sulfurtransferase activity [GO:0016783]
fecB	0	0	2	1	0	0.141381	0.237767	0.483121	0.0569759	Fe(3+) dicitrate-binding periplasmic protein (Iron(III) dicitrate-binding periplasmic protein)	FUNCTION: Binds citrate-dependent Fe(3+); part of the binding-protein-dependent transport system for uptake of citrate-dependent Fe(3+).	0
yqaB	0	0	2	0	0.00234109	0.186855	0.297575	0.726188	0.297111	Fructose-1-phosphate phosphatase YqaB (EC 3.1.3.-) (Fructose-1-phosphatase)	FUNCTION: Catalyzes strongly the dephosphorylation of fructose-1-phosphate (Fru1P) and slightly the dephosphorylation of 6-phosphogluconate (6P-Glu). It has low beta-phosphoglucomutase activity. {ECO:0000269|PubMed:15808744, ECO:0000269|PubMed:16990279}.	beta-phosphoglucomutase activity [GO:0008801]; magnesium ion binding [GO:0000287]; phosphatase activity [GO:0016791]; sugar-phosphatase activity [GO:0050308]
sgbH	0	0	2	0	0.00234109	0.186855	0.297575	0.726188	0.297111	3-keto-L-gulonate-6-phosphate decarboxylase SgbH (KGPDC) (EC 4.1.1.85) (3-dehydro-L-gulonate-6-phosphate decarboxylase)	FUNCTION: Catalyzes the decarboxylation of 3-keto-L-gulonate-6-P into L-xylulose-5-P. May be involved in the utilization of 2,3-diketo-L-gulonate. {ECO:0000269|PubMed:11741871}.	3-dehydro-L-gulonate-6-phosphate decarboxylase activity [GO:0033982]; metal ion binding [GO:0046872]; orotidine-5'-phosphate decarboxylase activity [GO:0004590]
blc	0	0	2	0	3.36363e-06	0.00183318	-0.0772549	-0.863856	-0.865558	Outer membrane lipoprotein Blc	FUNCTION: Involved in the storage or transport of lipids necessary for membrane maintenance under stressful conditions. Displays a binding preference for lysophospholipids. {ECO:0000269|PubMed:15044022}.	lipid binding [GO:0008289]
fkpA	0	0	2	0	0.00234109	0.117771	0.0430209	0.296181	0.045467	FKBP-type peptidyl-prolyl cis-trans isomerase FkpA (PPIase) (EC 5.2.1.8) (Rotamase)	FUNCTION: PPIases accelerate the folding of proteins. It catalyzes the cis-trans isomerization of proline imidic peptide bonds in oligopeptides.	peptidyl-prolyl cis-trans isomerase activity [GO:0003755]
nuoG	0	0	2	0	3.36363e-06	0.00183318	-0.0772549	-0.863856	-0.865558	NADH-quinone oxidoreductase subunit G (EC 7.1.1.-) (NADH dehydrogenase I subunit G) (NDH-1 subunit G) (NUO7)	FUNCTION: NDH-1 shuttles electrons from NADH, via FMN and iron-sulfur (Fe-S) centers, to quinones in the respiratory chain. The immediate electron acceptor for the enzyme in this species is believed to be ubiquinone. Couples the redox reaction to proton translocation (for every two electrons transferred, four hydrogen ions are translocated across the cytoplasmic membrane), and thus conserves the …	2 iron, 2 sulfur cluster binding [GO:0051537]; 4 iron, 4 sulfur cluster binding [GO:0051539]; metal ion binding [GO:0046872]; molybdopterin cofactor binding [GO:0043546]; NADH dehydrogenase (ubiquinone) activity [GO:0008137]; quinone binding [GO:0048038]
phoR	0	0	2	0	0.00234109	0.156435	0.325241	0.586924	0.322419	Phosphate regulon sensor protein PhoR (EC 2.7.13.3)	FUNCTION: Member of the two-component regulatory system PhoR/PhoB involved in the phosphate regulon genes expression. PhoR may function as a membrane-associated protein kinase that phosphorylates PhoB in response to environmental signals.	ATP binding [GO:0005524]; phosphoprotein phosphatase activity [GO:0004721]; phosphorelay sensor kinase activity [GO:0000155]
pfkA	0	0	2	0	6.72727e-06	0.00229148	0.0969897	-0.729761	-0.732183	ATP-dependent 6-phosphofructokinase isozyme 1 (ATP-PFK 1) (Phosphofructokinase 1) (EC 2.7.1.11) (6-phosphofructokinase isozyme I) (Phosphohexokinase 1)	FUNCTION: Catalyzes the phosphorylation of D-fructose 6-phosphate to fructose 1,6-bisphosphate by ATP, the first committing step of glycolysis. {ECO:0000255|HAMAP-Rule:MF_00339}.	6-phosphofructokinase activity [GO:0003872]; AMP binding [GO:0016208]; ATP binding [GO:0005524]; fructose-6-phosphate binding [GO:0070095]; GDP binding [GO:0019003]; identical protein binding [GO:0042802]; magnesium ion binding [GO:0000287]; monosaccharide binding [GO:0048029]; ribonucleotide binding [GO:0032553]
ybgC	0	0	2	0	4.03636e-05	0.00381913	0.235283	-0.618018	-0.617139	Acyl-CoA thioester hydrolase YbgC (Acyl-CoA thioesterase) (EC 3.1.2.-)	FUNCTION: Thioesterase that appears to be involved in phospholipid metabolism. Some specific acyl-ACPs could be physiological substrates. Displays acyl-CoA thioesterase activity on malonyl-CoA in vitro, catalyzing the hydrolysis of the thioester bond. {ECO:0000269|PubMed:16294310}.	acyl-CoA hydrolase activity [GO:0047617]; thiolester hydrolase activity [GO:0016790]
gltA	0	0	2	0	3.36363e-06	0.00183318	-0.0772549	-0.863856	-0.865558	Citrate synthase (EC 2.3.3.16)	0	citrate (Si)-synthase activity [GO:0004108]; identical protein binding [GO:0042802]; NADH binding [GO:0070404]
gltD	0	0	2	0	1.34545e-05	0.00320807	0.129072	-0.730322	-0.731507	Glutamate synthase [NADPH] small chain (EC 1.4.1.13) (Glutamate synthase subunit beta) (GLTS beta chain) (NADPH-GOGAT)	FUNCTION: Catalyzes the conversion of L-glutamine and 2-oxoglutarate into two molecules of L-glutamate. {ECO:0000269|PubMed:4565085}.	4 iron, 4 sulfur cluster binding [GO:0051539]; glutamate synthase (NADPH) activity [GO:0004355]; metal ion binding [GO:0046872]
mfd	0	0	2	0	0.00234109	0.116936	0.0585831	0.278917	0.0707836	Transcription-repair-coupling factor (TRCF) (EC 3.6.4.-)	FUNCTION: Couples transcription and DNA repair by recognizing RNA polymerase (RNAP) stalled at DNA lesions. Mediates ATP-dependent release of RNAP and its truncated transcript from the DNA, and recruitment of nucleotide excision repair machinery to the damaged site. Can also dissociate RNAP that is blocked by low concentration of nucleoside triphosphates or by physical obstruction, such as bound …	ATP binding [GO:0005524]; damaged DNA binding [GO:0003684]; DNA binding [GO:0003677]; DNA translocase activity [GO:0015616]; hydrolase activity [GO:0016787]; RNA polymerase core enzyme binding [GO:0043175]
dnaC	0	0	2	0	0.00467545	0.127805	0.120384	0.376394	0.14302	DNA replication protein DnaC	FUNCTION: This protein is required for chromosomal replication. It forms, in concert with DnaB protein and other prepriming proteins DnaT, N, N', N'' a prepriming protein complex on the specific site of the template DNA recognized by protein N'.	ATP binding [GO:0005524]
dnaB	0	0	2	0	0.00234109	0.106294	0.0157115	0.164731	0.0164808	Replicative DNA helicase (EC 3.6.4.12)	FUNCTION: Participates in initiation and elongation during chromosome replication; it exhibits DNA-dependent ATPase activity and contains distinct active sites for ATP binding, DNA binding, and interaction with DnaC protein, primase, and other prepriming proteins.	ATP binding [GO:0005524]; ATP hydrolysis activity [GO:0140603]; DNA binding [GO:0003677]; DNA helicase activity [GO:0003678]; helicase activity [GO:0004386]; identical protein binding [GO:0042802]
rhlB	0	0	2	1	0	0.139666	0.297559	0.502803	0.113783	ATP-dependent RNA helicase RhlB (EC 3.6.4.13)	FUNCTION: DEAD-box RNA helicase involved in RNA degradation. Has RNA-dependent ATPase activity and unwinds double-stranded RNA. {ECO:0000255|HAMAP-Rule:MF_00661, ECO:0000269|PubMed:12181321, ECO:0000269|PubMed:8610017, ECO:0000269|PubMed:9732274}.	ATP binding [GO:0005524]; ATP hydrolysis activity [GO:0140603]; disordered domain specific binding [GO:0097718]; RNA binding [GO:0003723]; RNA helicase activity [GO:0003724]
dxs	0	0	2	0	0.00234109	0.160873	0.32365	0.61719	0.313195	1-deoxy-D-xylulose-5-phosphate synthase (EC 2.2.1.7) (1-deoxyxylulose-5-phosphate synthase) (DXP synthase) (DXPS)	FUNCTION: Catalyzes the acyloin condensation reaction between C atoms 2 and 3 of pyruvate and glyceraldehyde 3-phosphate to yield 1-deoxy-D-xylulose-5-phosphate (DXP). {ECO:0000269|PubMed:17135236}.	1-deoxy-D-xylulose-5-phosphate synthase activity [GO:0008661]; magnesium ion binding [GO:0000287]; thiamine pyrophosphate binding [GO:0030976]; transketolase or transaldolase activity [GO:0016744]
hisB	0	0	2	0	0.00234109	0.115432	0.115852	0.272869	0.114876	Histidine biosynthesis bifunctional protein HisB [Includes: Histidinol-phosphatase (EC 3.1.3.15); Imidazoleglycerol-phosphate dehydratase (IGPD) (EC 4.2.1.19)]	0	histidinol-phosphatase activity [GO:0004401]; identical protein binding [GO:0042802]; imidazoleglycerol-phosphate dehydratase activity [GO:0004424]; metal ion binding [GO:0046872]
iscU	0	0	2	0	1.68182e-05	0.00366636	0.120882	-0.730604	-0.731307	Iron-sulfur cluster assembly scaffold protein IscU (Sulfur acceptor protein IscU)	FUNCTION: A scaffold on which IscS assembles Fe-S clusters. Exists as 2 interconverting forms, a structured (S) and disordered (D) form. The D-state is the preferred substrate for IscS. Converts to the S-state when an Fe-S cluster is assembled, which helps it dissociate from IscS to transfer the Fe-S to an acceptor. It is likely that Fe-S cluster coordination is flexible as the role of this compl…	2 iron, 2 sulfur cluster binding [GO:0051537]; 4 iron, 4 sulfur cluster binding [GO:0051539]; ferrous iron binding [GO:0008198]; identical protein binding [GO:0042802]
purU	0	0	2	0	0.00467545	0.187084	0.297515	0.726995	0.305484	Formyltetrahydrofolate deformylase (EC 3.5.1.10) (Formyl-FH(4) hydrolase)	FUNCTION: Catalyzes the hydrolysis of 10-formyltetrahydrofolate (formyl-FH4) to formate and tetrahydrofolate (FH4). Provides the major source of formate for the PurT-dependent synthesis of 5'-phosphoribosyl-N-formylglycinamide (FGAR) during aerobic growth. Has a role in regulating the one-carbon pool. {ECO:0000255|HAMAP-Rule:MF_01927, ECO:0000269|PubMed:7868604}.	formyltetrahydrofolate deformylase activity [GO:0008864]; hydroxymethyl-, formyl- and related transferase activity [GO:0016742]
ilvB	0	0	2	0	3.36363e-06	0.00183318	-0.0772549	-0.863856	-0.865558	Acetolactate synthase isozyme 1 large subunit (AHAS-I) (EC 2.2.1.6) (Acetohydroxy-acid synthase I large subunit) (ALS-I)	0	acetolactate synthase activity [GO:0003984]; flavin adenine dinucleotide binding [GO:0050660]; magnesium ion binding [GO:0000287]; thiamine pyrophosphate binding [GO:0030976]
purC	0	0	2	0	0.00234109	0.186855	0.297575	0.726188	0.297111	Phosphoribosylaminoimidazole-succinocarboxamide synthase (EC 6.3.2.6) (SAICAR synthetase)	0	ATP binding [GO:0005524]; phosphoribosylaminoimidazolesuccinocarboxamide synthase activity [GO:0004639]
gshB	0	0	2	0	0.00234109	0.126125	0.313048	0.351757	0.312488	Glutathione synthetase (EC 6.3.2.3) (GSH synthetase) (GSH-S) (GSHase) (Glutathione synthase)	0	ATP binding [GO:0005524]; glutathione synthase activity [GO:0004363]; ligase activity, forming carbon-nitrogen bonds [GO:0016879]; magnesium ion binding [GO:0000287]
gcd	0	0	2	0	0.00234109	0.109977	0.108766	0.254421	0.0842509	Quinoprotein glucose dehydrogenase (EC 1.1.5.2) (Glucose dehydrogenase [pyrroloquinoline-quinone])	FUNCTION: GDH is probably involved in energy conservation rather than in sugar metabolism.	magnesium ion binding [GO:0000287]; pyrroloquinoline quinone binding [GO:0070968]; quinoprotein glucose dehydrogenase activity [GO:0008876]; ubiquinone binding [GO:0048039]
yibA	0	0	2	0	0.00234109	0.10832	0.0966406	0.233474	0.109374	Protein YibA	0	oxidoreductase activity [GO:0016491]
hchA	0	0	2	0	6.72727e-06	0.00229148	0.0969897	-0.729761	-0.732183	Protein/nucleic acid deglycase 1 (EC 3.1.2.-) (EC 3.5.1.-) (EC 3.5.1.124) (Glyoxalase III) (EC 4.2.1.130) (Holding molecular chaperone) (Hsp31) (Maillard deglycase)	FUNCTION: Protein and nucleotide deglycase that catalyzes the deglycation of the Maillard adducts formed between amino groups of proteins or nucleotides and reactive carbonyl groups of glyoxals (PubMed:26102038, PubMed:26774339, PubMed:28596309). Thus, functions as a protein deglycase that repairs methylglyoxal- and glyoxal-glycated proteins, and releases repaired proteins and lactate or glycolat…	glyoxalase III activity [GO:0019172]; hydrolase activity, acting on carbon-nitrogen (but not peptide) bonds, in linear amides [GO:0016811]; protein deglycase activity [GO:0036524]; thiolester hydrolase activity [GO:0016790]; zinc ion binding [GO:0008270]
dapE	0	0	2	0	0.00234109	0.186855	0.297575	0.726188	0.297111	Succinyl-diaminopimelate desuccinylase (SDAP desuccinylase) (EC 3.5.1.18) (N-succinyl-LL-2,6-diaminoheptanedioate amidohydrolase)	FUNCTION: Catalyzes the hydrolysis of N-succinyl-L,L-diaminopimelic acid (SDAP), forming succinate and LL-2,6-diaminoheptanedioate (DAP), an intermediate involved in the bacterial biosynthesis of lysine and meso-diaminopimelic acid, an essential component of bacterial cell walls. {ECO:0000269|PubMed:3276674}.	cobalt ion binding [GO:0050897]; identical protein binding [GO:0042802]; succinyl-diaminopimelate desuccinylase activity [GO:0009014]; zinc ion binding [GO:0008270]
yicI	0	0	2	0	0.00234109	0.186855	0.297575	0.726188	0.297111	Alpha-xylosidase (EC 3.2.1.177)	FUNCTION: Can catalyze the transfer of alpha-xylosyl residue from alpha-xyloside to xylose, glucose, mannose, fructose, maltose, isomaltose, nigerose, kojibiose, sucrose and trehalose. {ECO:0000269|PubMed:15294295, ECO:0000269|PubMed:15501829}.	alpha-D-xyloside xylohydrolase [GO:0061634]; carbohydrate binding [GO:0030246]; identical protein binding [GO:0042802]; xyloglucan 1,6-alpha-xylosidase activity [GO:0080176]
mazG	0	0	2	0	0.00234109	0.186855	0.297575	0.726188	0.297111	Nucleoside triphosphate pyrophosphohydrolase (NTP-PPase) (EC 3.6.1.8)	FUNCTION: Involved in the regulation of bacterial cell survival under conditions of nutritional stress. Regulates the type II MazE-MazF toxin-antitoxin (TA) system which mediates programmed cell death (PCD). This is achieved by lowering the cellular concentration of (p)ppGpp produced by RelA under amino acid starvation, thus protecting the cell from the toxicity of MazF. Reduction of (p)ppGpp can…	ATP binding [GO:0005524]; ATP diphosphatase activity [GO:0047693]; metal ion binding [GO:0046872]; nucleoside-triphosphate diphosphatase activity [GO:0047429]
ygaF	0	0	2	0	0.00234109	0.186855	0.297575	0.726188	0.297111	0	0	0
accD	0	0	2	0	0.00234109	0.115902	0.0445614	0.26555	0.043141	Acetyl-coenzyme A carboxylase carboxyl transferase subunit beta (ACCase subunit beta) (Acetyl-CoA carboxylase carboxyltransferase subunit beta) (EC 2.1.3.15)	FUNCTION: Component of the acetyl coenzyme A carboxylase (ACC) complex. Biotin carboxylase (BC) catalyzes the carboxylation of biotin on its carrier protein (BCCP) and then the CO(2) group is transferred by the transcarboxylase to acetyl-CoA to form malonyl-CoA.; FUNCTION: Controls translation of mRNA for both itself and the alpha-subunit (accA) by binding to a probable hairpin in the 5' of the m…	acetyl-CoA carboxylase activity [GO:0003989]; ATP binding [GO:0005524]; carboxyl- or carbamoyltransferase activity [GO:0016743]; DNA binding [GO:0003677]; mRNA binding [GO:0003729]; zinc ion binding [GO:0008270]
serC	0	0	2	0	0.00234109	0.137597	0.197209	0.456941	0.121673	Phosphoserine aminotransferase (EC 2.6.1.52) (Phosphohydroxythreonine aminotransferase) (PSAT)	FUNCTION: Catalyzes the reversible conversion of 3-phosphohydroxypyruvate to phosphoserine and of 3-hydroxy-2-oxo-4-phosphonooxybutanoate to phosphohydroxythreonine. Is involved in both pyridoxine and serine biosynthesis. {ECO:0000269|PubMed:2121717, ECO:0000269|PubMed:8706854}.	O-phospho-L-serine:2-oxoglutarate aminotransferase activity [GO:0004648]; pyridoxal phosphate binding [GO:0030170]
cca	0	0	1	0	0	0.127217	0.0921419	0.425536	0.0693014	Multifunctional CCA protein [Includes: CCA-adding enzyme (EC 2.7.7.72) (CCA tRNA nucleotidyltransferase) (tRNA CCA-pyrophosphorylase) (tRNA adenylyl-/cytidylyl-transferase) (tRNA nucleotidyltransferase) (tRNA-NT); 2'-nucleotidase (EC 3.1.3.-); 2',3'-cyclic phosphodiesterase (EC 3.1.4.-); Phosphatase (EC 3.1.3.-)]	FUNCTION: Catalyzes the addition and repair of the essential 3'-terminal CCA sequence in tRNAs without using a nucleic acid template. Adds these three nucleotides in the order of C, C, and A to the tRNA nucleotide-73, using CTP and ATP as substrates and producing inorganic pyrophosphate. Also shows highest phosphatase activity in the presence of Ni(2+) and hydrolyzes pyrophosphate, canonical 5'-n…	ATP:3'-cytidine-cytidine-tRNA adenylyltransferase activity [GO:0052929]; ATP binding [GO:0005524]; CTP:3'-cytidine-tRNA cytidylyltransferase activity [GO:0052928]; CTP:tRNA cytidylyltransferase activity [GO:0052927]; cyclic-nucleotide phosphodiesterase activity [GO:0004112]; magnesium ion binding [GO:0000287]; phosphatase activity [GO:0016791]; tRNA adenylyltransferase activity [GO:0004810]; tRNA…
arcA	0	0	1	0	0	0.14646	0.247664	0.557444	0.222437	Aerobic respiration control protein ArcA (Dye resistance protein)	FUNCTION: Member of the two-component regulatory system ArcB/ArcA. Represses a wide variety of aerobic enzymes under anaerobic conditions. Controls the resistance of E.coli to dyes; required for expression of the alkaline phosphatase and sex factor F genes; It also may be involved in the osmoregulation of envelope proteins. When activated by ArcB, it negatively regulates the expression of genes o…	DNA-binding transcription activator activity [GO:0001216]; DNA-binding transcription factor activity [GO:0003700]; DNA-binding transcription repressor activity [GO:0001217]; identical protein binding [GO:0042802]; phosphorelay response regulator activity [GO:0000156]; transcription cis-regulatory region binding [GO:0000976]
rssB	0	0	1	0	0	0.117351	0.051782	0.314711	0.161187	Regulator of RpoS	FUNCTION: Regulates the turnover of the sigma S factor (RpoS) by promoting its proteolysis in exponentially growing cells. Acts by binding and delivering RpoS to the ClpXP protease. RssB is not co-degraded with RpoS, but is released from the complex and can initiate a new cycle of RpoS recognition and degradation. In stationary phase, could also act as an anti-sigma factor and reduce the ability …	DNA-binding transcription activator activity [GO:0001216]; phosphorelay response regulator activity [GO:0000156]; sigma factor antagonist activity [GO:0016989]; transcription cis-regulatory region binding [GO:0000976]
yebS	0	0	1	0	0	0.0801352	-0.114691	-0.0703327	-0.131936	Intermembrane transport protein YebS	FUNCTION: Component of a transport pathway that contributes to membrane integrity. {ECO:0000269|PubMed:27795327}.	0
yebT	0	0	1	0	0	0.00091659	-0.866025	-0.866025	-0.866025	Intermembrane transport protein YebT	FUNCTION: Component of a transport pathway that contributes to membrane integrity (PubMed:27795327). May directly span the intermembrane space, facilitating the transport of substrates across the periplasm (Probable). {ECO:0000269|PubMed:27795327, ECO:0000305|PubMed:28388411}.	identical protein binding [GO:0042802]
nikD	0	0	1	0	0	0.186244	0.28814	0.678389	0.289527	Nickel import ATP-binding protein NikD (EC 7.2.2.11)	FUNCTION: Part of the ABC transporter complex NikABCDE involved in nickel import. Responsible for energy coupling to the transport system. {ECO:0000255|HAMAP-Rule:MF_01711}.	ABC-type nickel transporter activity [GO:0015413]; ATP binding [GO:0005524]; nickel cation binding [GO:0016151]; oligopeptide transmembrane transporter activity [GO:0035673]; transmembrane transporter activity [GO:0022857]
ygfJ	0	0	1	0	0	0.186244	0.28814	0.678389	0.289527	0	0	0
ego	0	0	1	0	0	0.186244	0.28814	0.678389	0.289527	0	0	0
fliA	0	0	1	0	0	0.00091659	-0.866025	-0.866025	-0.866025	RNA polymerase sigma factor FliA (RNA polymerase sigma factor for flagellar operon) (Sigma F) (Sigma-27) (Sigma-28)	FUNCTION: Sigma factors are initiation factors that promote the attachment of RNA polymerase to specific initiation sites and are then released. This sigma factor controls the expression of flagella-related genes. {ECO:0000255|HAMAP-Rule:MF_00962, ECO:0000269|PubMed:2644646, ECO:0000269|PubMed:3536871, ECO:0000269|PubMed:7590326, ECO:0000269|PubMed:8866483}.	DNA binding [GO:0003677]; DNA-directed 5'-3' RNA polymerase activity [GO:0003899]; sigma factor activity [GO:0016987]
yeaU	0	0	1	0	0	0.186244	0.28814	0.678389	0.289527	0	0	0
cmtA	0	0	1	0	0	0.124464	0.0752949	0.38319	0.0921591	PTS system mannitol-specific cryptic EIICB component (EIICB-Mtl) (EII-Mtl) [Includes: Mannitol permease IIC component (PTS system mannitol-specific EIIC component); Mannitol-specific phosphotransferase enzyme IIB component (EC 2.7.1.197) (PTS system mannitol-specific EIIB component)]	FUNCTION: The phosphoenolpyruvate-dependent sugar phosphotransferase system (sugar PTS), a major carbohydrate active transport system, catalyzes the phosphorylation of incoming sugar substrates concomitantly with their translocation across the cell membrane. The enzyme II CmtAB PTS system is involved in D-mannitol transport. {ECO:0000250|UniProtKB:P28008}.	kinase activity [GO:0016301]; protein-N(PI)-phosphohistidine-mannitol phosphotransferase system transmembrane transporter activity [GO:0022872]
rssA	0	0	1	0	0	0.186244	0.28814	0.678389	0.289527	NTE family protein RssA	0	lysophospholipase activity [GO:0004622]
yeaZ	0	0	1	0	0	0.128228	0.0905046	0.417675	0.141877	0	0	0
mltA	0	0	1	0	0	0.00091659	-0.866025	-0.866025	-0.866025	Membrane-bound lytic murein transglycosylase A (EC 4.2.2.n1) (Mlt38) (Murein hydrolase A)	FUNCTION: Murein-degrading enzyme. May play a role in recycling of muropeptides during cell elongation and/or cell division. Degrades murein glycan strands and insoluble, high-molecular weight murein sacculi.	hydrolase activity, hydrolyzing O-glycosyl compounds [GO:0004553]; lyase activity [GO:0016829]; lytic transglycosylase activity [GO:0008933]
ygeP	0	0	1	0	0	0.136221	0.282251	0.512857	0.289371	Putative protein YgeP	0	0
yeaP	0	0	1	0	0	0.00274977	-0.30938	-0.628954	-0.627094	0	0	0
yiiT	0	0	1	0	0	0.00091659	-0.866025	-0.866025	-0.866025	0	0	0
ruvC	0	0	1	0	0	0.186244	0.28814	0.678389	0.289527	Crossover junction endodeoxyribonuclease RuvC (EC 3.1.22.4) (Holliday junction nuclease RuvC) (Holliday junction resolvase RuvC)	FUNCTION: Nuclease that resolves Holliday junction intermediates in genetic recombination. Cleaves the cruciform structure in supercoiled DNA by nicking to strands with the same polarity at sites symmetrically opposed at the junction in the homologous arms and leaves a 5'-terminal phosphate and a 3'-terminal hydroxyl group. {ECO:0000269|PubMed:1661673, ECO:0000269|PubMed:1758493}.	crossover junction endodeoxyribonuclease activity [GO:0008821]; magnesium ion binding [GO:0000287]; nucleic acid binding [GO:0003676]
ygeV	0	0	1	0	0	0.160262	0.279964	0.615515	0.285026	0	0	0
ygeH	0	0	1	0	0	0.186244	0.28814	0.678389	0.289527	Uncharacterized protein YgeH	0	DNA binding [GO:0003677]
yiiL	0	0	1	0	0	0.00091659	-0.866025	-0.866025	-0.866025	0	0	0
yiiM	0	0	1	0	0	0.140825	0.184286	0.520004	0.150851	Protein YiiM	0	catalytic activity [GO:0003824]; molybdenum ion binding [GO:0030151]; pyridoxal phosphate binding [GO:0030170]
yeaJ	0	0	1	0	0	0.116325	0.0673342	0.316285	0.101291	0	0	0
htrE	0	0	1	0	0	0.00274977	-0.30938	-0.628954	-0.627094	Outer membrane usher protein HtrE (Heat shock protein E)	FUNCTION: Part of the yadCKLM-htrE-yadVN fimbrial operon. Could contribute to adhesion to various surfaces in specific environmental niches. Probably involved in the export and assembly of fimbrial subunits across the outer membrane. {ECO:0000269|PubMed:20345943}.	fimbrial usher porin activity [GO:0015473]
xylA	0	0	1	0	0	0.160262	0.279964	0.615515	0.285026	Xylose isomerase (EC 5.3.1.5) (D-xylulose keto-isomerase)	0	magnesium ion binding [GO:0000287]; xylose isomerase activity [GO:0009045]
flhA	0	0	1	0	0	0.110099	0.0892864	0.251149	0.262809	Flagellar biosynthesis protein FlhA	FUNCTION: Required for formation of the rod structure of the flagellar apparatus. Together with FliI and FliH, may constitute the export apparatus of flagellin.	0
xylB	0	0	1	0	0	0.0738147	-0.128074	-0.157961	-0.0699702	Xylulose kinase (XK) (Xylulokinase) (EC 2.7.1.17) (1-deoxy-D-xylulokinase) (EC 2.7.1.-)	FUNCTION: Catalyzes the phosphorylation of D-xylulose to D-xylulose 5-phosphate (PubMed:17123542). Also catalyzes the phosphorylation of 1-deoxy-D-xylulose to 1-deoxy-D-xylulose 5-phosphate, with lower efficiency (PubMed:11168365). Can also use D-ribulose, xylitol and D-arabitol, but D-xylulose is preferred over the other substrates (PubMed:17123542). Has a weak substrate-independent Mg-ATP-hydro…	1-deoxy-D-xylulose kinase activity [GO:0103020]; ATP binding [GO:0005524]; xylulokinase activity [GO:0004856]
idnT	0	0	1	0	0	0.107463	0.0706807	0.20275	0.0415522	Gnt-II system L-idonate transporter (L-Ido transporter) (5-keto-D-gluconate transporter)	FUNCTION: Transports L-idonate, D-gluconate and 5-keto-D-gluconate, from the periplasm across the inner membrane. {ECO:0000269|PubMed:17088549, ECO:0000269|PubMed:9658018}.	gluconate transmembrane transporter activity [GO:0015128]; L-idonate transmembrane transporter activity [GO:0015568]
aceB	0	0	1	0	0	0.136334	0.10715	0.485446	0.101969	Malate synthase A (MSA) (EC 2.3.3.9)	0	malate synthase activity [GO:0004474]
flgE	0	0	1	0	0	0.125514	0.285504	0.389909	0.29175	Flagellar hook protein FlgE	0	0
ruvB	0	0	1	0	0	0.186244	0.28814	0.678389	0.289527	Holliday junction ATP-dependent DNA helicase RuvB (EC 3.6.4.12)	FUNCTION: The RuvA-RuvB complex in the presence of ATP renatures cruciform structure in supercoiled DNA with palindromic sequence, indicating that it may promote strand exchange reactions in homologous recombination. RuvAB is a helicase that mediates the Holliday junction migration by localized denaturation and reannealing. {ECO:0000255|HAMAP-Rule:MF_00016, ECO:0000269|PubMed:8433990}.	ATP binding [GO:0005524]; ATP hydrolysis activity [GO:0140603]; DNA binding [GO:0003677]; DNA helicase activity [GO:0003678]; four-way junction helicase activity [GO:0009378]
flgL	0	0	1	0	0	0.0748572	-0.0735503	-0.114675	-0.0700916	Flagellar hook-associated protein 3 (HAP3) (Hook-filament junction protein)	0	structural molecule activity [GO:0005198]
flgM	0	0	1	0	0	0.00091659	-0.866025	-0.866025	-0.866025	Negative regulator of flagellin synthesis (Anti-sigma-28 factor)	FUNCTION: Responsible for the coupling of flagellin expression to flagellar assembly by preventing expression of the flagellin genes when a component of the middle class of proteins is defective. It negatively regulates flagellar genes by inhibiting the activity of FliA by directly binding to FliA.	sigma factor antagonist activity [GO:0016989]
yedP	0	0	1	0	0	0.00091659	-0.866025	-0.866025	-0.866025	Mannosyl-3-phosphoglycerate phosphatase (MPGP) (EC 3.1.3.70)	0	magnesium ion binding [GO:0000287]; mannosyl-3-phosphoglycerate phosphatase activity [GO:0050531]; phosphatase activity [GO:0016791]
yghT	0	0	1	0	0	0.186244	0.28814	0.678389	0.289527	Uncharacterized ATP-binding protein YghT	0	ATP binding [GO:0005524]
yedV	0	0	1	0	0	0.00259701	-0.123994	-0.624696	-0.625681	0	0	0
frwB	0	0	1	0	0	0.125514	0.285504	0.389909	0.29175	PTS system fructose-like EIIB component 2 (EC 2.7.1.202) (Fructose-like phosphotransferase enzyme IIB component 2)	FUNCTION: The phosphoenolpyruvate-dependent sugar phosphotransferase system (sugar PTS), a major carbohydrate active transport system, catalyzes the phosphorylation of incoming sugar substrates concomitantly with their translocation across the cell membrane. The enzyme II FrwABC PTS system is involved in fructose transport. {ECO:0000250|UniProtKB:P20966, ECO:0000305|PubMed:7773398}.	kinase activity [GO:0016301]; protein-N(PI)-phosphohistidine-fructose phosphotransferase system transporter activity [GO:0022877]; protein-phosphocysteine-D-fructose-phosphotransferase system transporter activity [GO:0090582]; protein-phosphocysteine-sugar phosphotransferase activity [GO:0090563]
lacI	0	0	1	0	0	0.00137489	-0.607131	-0.734212	-0.733525	Lactose operon repressor	FUNCTION: Repressor of the lactose operon. Binds allolactose as an inducer.	bacterial-type cis-regulatory region sequence-specific DNA binding [GO:0000986]; DNA-binding transcription factor activity [GO:0003700]; DNA-binding transcription repressor activity [GO:0001217]; identical protein binding [GO:0042802]; transcription cis-regulatory region binding [GO:0000976]
yedI	0	0	1	0	0	0.00091659	-0.866025	-0.866025	-0.866025	Inner membrane protein YedI	0	0
yedL	0	0	1	0	0	0.186244	0.28814	0.678389	0.289527	Uncharacterized N-acetyltransferase YedL (EC 2.3.1.-)	0	N-acetyltransferase activity [GO:0008080]
ispB	0	0	1	0	0	0.142589	0.290141	0.523158	0.287906	Octaprenyl diphosphate synthase (EC 2.5.1.90) (All-trans-octaprenyl-diphosphate synthase) (Octaprenyl pyrophosphate synthase) (OPP synthase)	FUNCTION: Supplies octaprenyl diphosphate, the precursor for the side chain of the isoprenoid quinones ubiquinone and menaquinone. {ECO:0000269|PubMed:8037730}.	identical protein binding [GO:0042802]; metal ion binding [GO:0046872]; octaprenyl pyrophosphate synthase activity [GO:0106350]; prenyltransferase activity [GO:0004659]
yedM	0	0	1	0	0	0.105369	-0.0319215	0.220177	-0.0279894	Uncharacterized protein YedM	0	0
yghO	0	0	1	0	0	0.115841	0.0391634	0.296301	0.0332015	Protein YghO	0	0
ispE	0	0	1	0	0	0.122227	0.0774943	0.348009	0.0313929	4-diphosphocytidyl-2-C-methyl-D-erythritol kinase (CMK) (EC 2.7.1.148) (4-(cytidine-5'-diphospho)-2-C-methyl-D-erythritol kinase)	FUNCTION: Catalyzes the phosphorylation of the position 2 hydroxy group of 4-diphosphocytidyl-2C-methyl-D-erythritol. Phosphorylates isopentenyl phosphate at low rates. Also acts on isopentenol, and, much less efficiently, dimethylallyl alcohol. Dimethylallyl monophosphate does not serve as a substrate.	4-(cytidine 5'-diphospho)-2-C-methyl-D-erythritol kinase activity [GO:0050515]; ATP binding [GO:0005524]
yghQ	0	0	1	0	0	0.116325	0.0673342	0.316285	0.101291	Inner membrane protein YghQ	0	0
aas	0	0	1	0	0	0.146868	0.247059	0.542119	0.239169	Bifunctional protein Aas [Includes: 2-acylglycerophosphoethanolamine acyltransferase (EC 2.3.1.40) (2-acyl-GPE acyltransferase) (Acyl-[acyl-carrier-protein]--phospholipid O-acyltransferase); Acyl-[acyl-carrier-protein] synthetase (EC 6.2.1.20) (Acyl-ACP synthetase) (Long-chain-fatty-acid--[acyl-carrier-protein] ligase)]	FUNCTION: Plays a role in lysophospholipid acylation. Transfers fatty acids to the 1-position via an enzyme-bound acyl-ACP intermediate in the presence of ATP and magnesium. Its physiological function is to regenerate phosphatidylethanolamine from 2-acyl-glycero-3-phosphoethanolamine (2-acyl-GPE) formed by transacylation reactions or degradation by phospholipase A1. {ECO:0000255|HAMAP-Rule:MF_011…	acyl-[acyl-carrier-protein]-phospholipid O-acyltransferase activity [GO:0008779]; ATP binding [GO:0005524]; long-chain fatty acid [acyl-carrier-protein] ligase activity [GO:0008922]; long-chain fatty acid-CoA ligase activity [GO:0004467]
yedE	0	0	1	0	0	0.00091659	-0.866025	-0.866025	-0.866025	UPF0394 inner membrane protein YedE	0	0
frvR	0	0	1	0	0	0.186244	0.28814	0.678389	0.289527	Putative frv operon regulatory protein [Includes: Putative phosphotransferase EIIA component (EC 2.7.1.-) (Putative PTS system EIIA component)]	FUNCTION: Could be involved in the regulation of the transcription of the FRV operon.	DNA binding [GO:0003677]; kinase activity [GO:0016301]
rsuA	0	0	1	0	0	0.00137489	-0.607131	-0.734212	-0.733525	Ribosomal small subunit pseudouridine synthase A (EC 5.4.99.19) (16S pseudouridylate 516 synthase) (16S rRNA pseudouridine(516) synthase) (rRNA pseudouridylate synthase A) (rRNA-uridine isomerase A)	FUNCTION: Responsible for synthesis of pseudouridine from uracil-516 in 16S ribosomal RNA. {ECO:0000269|PubMed:10376875, ECO:0000269|PubMed:7612632}.	pseudouridine synthase activity [GO:0009982]; RNA binding [GO:0003723]; rRNA pseudouridine synthase activity [GO:0120159]
rbsR	0	0	1	0	0	0.186244	0.28814	0.678389	0.289527	Ribose operon repressor	FUNCTION: Transcriptional repressor for the ribose rbsDACBK operon. RbsR binds to a region of perfect dyad symmetry spanning the rbs operon transcriptional start site. The affinity for the rbs operator is reduced by addition of ribose, consistent with ribose being the inducer of the operon.	bacterial-type cis-regulatory region sequence-specific DNA binding [GO:0000986]; DNA-binding transcription activator activity [GO:0001216]; DNA-binding transcription factor activity [GO:0003700]; transcription cis-regulatory region binding [GO:0000976]
apaH	0	0	1	0	0	0.0967325	0.00896541	0.121537	0.00874047	Bis(5'-nucleosyl)-tetraphosphatase [symmetrical] (EC 3.6.1.41) (Ap4A hydrolase) (Diadenosine 5',5'''-P1,P4-tetraphosphate pyrophosphohydrolase) (Diadenosine tetraphosphatase)	FUNCTION: Hydrolyzes diadenosine 5',5'''-P1,P4-tetraphosphate to yield ADP. {ECO:0000269|PubMed:6317672}.	bis(5'-nucleosyl)-tetraphosphatase (symmetrical) activity [GO:0008803]; bis(5'-nucleosyl)-tetraphosphatase activity [GO:0008796]
rbsK	0	0	1	0	0	0.00091659	-0.866025	-0.866025	-0.866025	Ribokinase (RK) (EC 2.7.1.15)	FUNCTION: Catalyzes the phosphorylation of ribose at O-5 in a reaction requiring ATP and magnesium. The resulting D-ribose-5-phosphate can then be used either for sythesis of nucleotides, histidine, and tryptophan, or as a component of the pentose phosphate pathway. {ECO:0000255|HAMAP-Rule:MF_01987, ECO:0000269|PubMed:11563694, ECO:0000269|PubMed:3011794}.	ATP binding [GO:0005524]; metal ion binding [GO:0046872]; ribokinase activity [GO:0004747]
cfa	0	0	1	0	0	0.111104	0.0957926	0.318628	0.0966541	Cyclopropane-fatty-acyl-phospholipid synthase (CFA synthase) (Cyclopropane fatty acid synthase) (EC 2.1.1.79)	FUNCTION: Transfers a methylene group from S-adenosyl-L-methionine to the cis double bond of an unsaturated fatty acid chain resulting in the replacement of the double bond with a methylene bridge. {ECO:0000250}.	bicarbonate binding [GO:0071890]; cyclopropane-fatty-acyl-phospholipid synthase activity [GO:0008825]
frvA	0	0	1	0	0	0.0977222	-0.00111674	0.136394	-0.00925186	PTS system fructose-like EIIA component (Fructose-like phosphotransferase enzyme IIA component)	FUNCTION: The phosphoenolpyruvate-dependent sugar phosphotransferase system (sugar PTS), a major carbohydrate active transport system, catalyzes the phosphorylation of incoming sugar substrates concomitantly with their translocation across the cell membrane. The enzyme II FrvAB PTS system is involved in fructose transport. {ECO:0000305|PubMed:8019415}.	kinase activity [GO:0016301]; protein-N(PI)-phosphohistidine-sugar phosphotransferase activity [GO:0008982]
yggX	0	0	1	0	0	0.066303	-0.0905446	-0.242711	-0.12194	Probable Fe(2+)-trafficking protein	FUNCTION: Could be a mediator in iron transactions between iron acquisition and iron-requiring processes, such as synthesis and/or repair of Fe-S clusters in biosynthetic enzymes. Necessary to maintain high levels of aconitase under oxidative stress. {ECO:0000269|PubMed:14594836, ECO:0000269|PubMed:15883188}.	iron ion binding [GO:0005506]
rbsB	0	0	1	0	0	0.128022	0.105792	0.416896	0.0939671	Ribose import binding protein RbsB	FUNCTION: Part of the ABC transporter complex RbsABC involved in ribose import. Binds ribose. Also serves as the primary chemoreceptor for chemotaxis. {ECO:0000269|PubMed:25533465, ECO:0000269|PubMed:4608146, ECO:0000269|PubMed:6327617, ECO:0000269|PubMed:7982928}.	monosaccharide binding [GO:0048029]
rbsA	0	0	1	0	0	0.00221509	-0.345932	-0.544488	-0.542451	Ribose import ATP-binding protein RbsA (EC 7.5.2.7)	FUNCTION: Part of the ABC transporter complex RbsABC involved in ribose import. Responsible for energy coupling to the transport system. {ECO:0000255|HAMAP-Rule:MF_01716, ECO:0000269|PubMed:25533465, ECO:0000269|PubMed:6327617, ECO:0000269|PubMed:8762140}.	ABC-type D-ribose transporter activity [GO:0015611]; ABC-type monosaccharide transporter activity [GO:0015407]; ATP binding [GO:0005524]; D-ribose transmembrane transporter activity [GO:0015591]
yggL	0	0	1	0	0	0.0864368	-0.0936937	0.0212042	-0.0803675	Uncharacterized protein YggL	0	0
yggM	0	0	1	0	0	0.00137489	-0.607131	-0.734212	-0.733525	Uncharacterized protein YggM	0	0
nikR	0	0	1	0	0	0.00255118	-0.248428	-0.476179	-0.477466	Nickel-responsive regulator	FUNCTION: Transcriptional repressor of the nikABCDE operon. Is active in the presence of excessive concentrations of intracellular nickel.	bacterial-type RNA polymerase core promoter sequence-specific DNA binding [GO:0000985]; DNA binding [GO:0003677]; DNA-binding transcription repressor activity [GO:0001217]; identical protein binding [GO:0042802]; nickel cation binding [GO:0016151]; sequence-specific DNA binding [GO:0043565]; transcription cis-regulatory region binding [GO:0000976]
yggC	0	0	1	0	0	0.00091659	-0.866025	-0.866025	-0.866025	Uncharacterized protein YggC	0	ATP binding [GO:0005524]; kinase activity [GO:0016301]
fliF	0	0	1	0	0	0.104749	0.146649	0.19519	0.116595	Flagellar M-ring protein	FUNCTION: The M ring may be actively involved in energy transduction.	motor activity [GO:0003774]
fliG	0	0	1	0	0	0.00091659	-0.866025	-0.866025	-0.866025	Flagellar motor switch protein FliG	FUNCTION: FliG is one of three proteins (FliG, FliN, FliM) that forms the rotor-mounted switch complex (C ring), located at the base of the basal body. This complex interacts with the CheY and CheZ chemotaxis proteins, in addition to contacting components of the motor that determine the direction of flagellar rotation.	identical protein binding [GO:0042802]; motor activity [GO:0003774]
yecC	0	0	1	0	0	0.00091659	-0.866025	-0.866025	-0.866025	0	0	0
yggE	0	0	1	0	0	0.142589	0.290141	0.523158	0.287906	Uncharacterized protein YggE	0	0
uxuA	0	0	1	0	0	0.125514	0.285504	0.389909	0.29175	Mannonate dehydratase (EC 4.2.1.8) (D-mannonate hydro-lyase)	FUNCTION: Catalyzes the dehydration of D-mannonate. {ECO:0000269|PubMed:3038546}.	ferrous iron binding [GO:0008198]; manganese ion binding [GO:0030145]; mannonate dehydratase activity [GO:0008927]
fliM	0	0	1	0	0	0.00137489	-0.607131	-0.734212	-0.733525	Flagellar motor switch protein FliM	FUNCTION: FliM is one of three proteins (FliG, FliN, FliM) that forms the rotor-mounted switch complex (C ring), located at the base of the basal body. This complex interacts with the CheY and CheZ chemotaxis proteins, in addition to contacting components of the motor that determine the direction of flagellar rotation.	motor activity [GO:0003774]
mhpF	0	0	1	0	0	0.00091659	-0.866025	-0.866025	-0.866025	Acetaldehyde dehydrogenase (EC 1.2.1.10) (Acetaldehyde dehydrogenase [acetylating])	FUNCTION: Catalyzes the conversion of acetaldehyde to acetyl-CoA, using NAD(+) and coenzyme A. Is the final enzyme in the meta-cleavage pathway for the degradation of 3-phenylpropanoate. Functions as a chaperone protein for folding of MhpE. {ECO:0000269|PubMed:16782065}.	acetaldehyde dehydrogenase (acetylating) activity [GO:0008774]; NAD binding [GO:0051287]
mhpE	0	0	1	0	0	0.00091659	-0.866025	-0.866025	-0.866025	4-hydroxy-2-oxovalerate aldolase (HOA) (EC 4.1.3.39) (4-hydroxy-2-keto-pentanoic acid aldolase) (4-hydroxy-2-oxopentanoate aldolase)	FUNCTION: Catalyzes the retro-aldol cleavage of 4-hydroxy-2-oxopentanoate to pyruvate and acetaldehyde. Is involved in the meta-cleavage pathway for the degradation of 3-phenylpropanoate. {ECO:0000269|PubMed:9758851}.	2-isopropylmalate synthase activity [GO:0003852]; 4-hydroxy-2-oxovalerate aldolase activity [GO:0008701]; manganese ion binding [GO:0030145]
ycbW	0	0	1	0	0	0.134471	0.166543	0.506424	0.224376	0	0	0
ycbJ	0	0	1	0	0	0.186244	0.28814	0.678389	0.289527	Uncharacterized protein YcbJ	0	0
gor	0	0	1	0	0	0.125514	0.285504	0.389909	0.29175	Glutathione reductase (GR) (GRase) (EC 1.8.1.7)	FUNCTION: Maintains high levels of reduced glutathione in the cytosol.	FAD binding [GO:0071949]; flavin adenine dinucleotide binding [GO:0050660]; glutathione-disulfide reductase (NADPH) activity [GO:0004362]; NADP binding [GO:0050661]
gidA	0	0	1	0	0	0.119112	0.0362131	0.325796	0.0180759	0	0	0
xseA	0	0	1	0	0	0.00091659	-0.866025	-0.866025	-0.866025	Exodeoxyribonuclease 7 large subunit (EC 3.1.11.6) (Exodeoxyribonuclease VII large subunit) (Exonuclease VII large subunit)	FUNCTION: Bidirectionally degrades single-stranded DNA into large acid-insoluble oligonucleotides, which are then degraded further into small acid-soluble oligonucleotides. It can also degrade 3' or 5' ss regions extending from the termini of duplex DNA molecules and displaced ss regions. It can also excise thymine dimers in vitro. {ECO:0000269|PubMed:4602029, ECO:0000269|PubMed:4602030, ECO:0000…	exodeoxyribonuclease VII activity [GO:0008855]; nucleic acid binding [GO:0003676]
sapF	0	0	1	0	0	0.00091659	-0.866025	-0.866025	-0.866025	Putrescine export system ATP-binding protein SapF	FUNCTION: Part of a putrescine export transport system, does not play a role in resistance to antimicrobial peptides (PubMed:27803167). Does not stimulate K(+) uptake ability of TrkH on its own, but increases K(+) uptake by 20% in the presence of SapD; has no effect of TrkG (PubMed:11700350). {ECO:0000269|PubMed:11700350, ECO:0000269|PubMed:27803167}.	ATPase-coupled transmembrane transporter activity [GO:0042626]; ATP binding [GO:0005524]; putrescine transmembrane transporter activity [GO:0015489]
ycbB	0	0	1	0	0	0.00183318	-0.345897	-0.735084	-0.733904	Probable L,D-transpeptidase YcbB (EC 2.-.-.-)	FUNCTION: Responsible, at least in part, for generating a meso-diaminopimelyl-3-a meso-diaminopimelyl-3 cross-link. {ECO:0000269|PubMed:18456808}.	carboxypeptidase activity [GO:0004180]; cysteine-type carboxypeptidase activity [GO:0016807]; glycosyltransferase activity [GO:0016757]; peptidoglycan L,D-transpeptidase activity [GO:0071972]
ygjK	0	0	1	0	0	0.00091659	-0.866025	-0.866025	-0.866025	Glucosidase YgjK (EC 3.2.1.-)	FUNCTION: Glucoside hydrolase that cleaves the alpha-1,3-glucosidic linkage in nigerose. Has very low activity towards maltooligosaccharides, soluble starch, nigerotriose, kojibiose and trehalose. {ECO:0000269|PubMed:18586271}.	alpha,alpha-trehalase activity [GO:0004555]; glucosidase activity [GO:0015926]; metal ion binding [GO:0046872]
ibpB	0	0	1	0	0	0.00091659	-0.866025	-0.866025	-0.866025	Small heat shock protein IbpB (16 kDa heat shock protein B)	FUNCTION: Associates with aggregated proteins, together with IbpA, to stabilize and protect them from irreversible denaturation and extensive proteolysis during heat shock and oxidative stress. Aggregated proteins bound to the IbpAB complex are more efficiently refolded and reactivated by the ATP-dependent chaperone systems ClpB and DnaK/DnaJ/GrpE. Its activity is ATP-independent. {ECO:0000269|Pu…	identical protein binding [GO:0042802]
ibpA	0	0	1	0	0	0.00091659	-0.866025	-0.866025	-0.866025	Small heat shock protein IbpA (16 kDa heat shock protein A)	FUNCTION: Associates with aggregated proteins, together with IbpB, to stabilize and protect them from irreversible denaturation and extensive proteolysis during heat shock and oxidative stress. Aggregated proteins bound to the IbpAB complex are more efficiently refolded and reactivated by the ATP-dependent chaperone systems ClpB and DnaK/DnaJ/GrpE. Its activity is ATP-independent. {ECO:0000269|Pu…	identical protein binding [GO:0042802]
argG	0	0	1	0	0	0.00091659	-0.866025	-0.866025	-0.866025	Argininosuccinate synthase (EC 6.3.4.5) (Citrulline--aspartate ligase)	0	argininosuccinate synthase activity [GO:0004055]; ATP binding [GO:0005524]; identical protein binding [GO:0042802]; protein homodimerization activity [GO:0042803]
yeeR	0	0	1	0	0	0.00229148	-0.212774	-0.73595	-0.734469	Inner membrane protein YeeR	0	0
ygiT	0	0	1	0	0	0.00244424	-0.296287	-0.627266	-0.626281	0	0	0
ribB	0	0	1	0	0	0.108048	-0.0434838	0.187504	-0.0422332	3,4-dihydroxy-2-butanone 4-phosphate synthase (DHBP synthase) (EC 4.1.99.12)	FUNCTION: Catalyzes the conversion of D-ribulose 5-phosphate to formate and 3,4-dihydroxy-2-butanone 4-phosphate.	3,4-dihydroxy-2-butanone-4-phosphate synthase activity [GO:0008686]; identical protein binding [GO:0042802]; magnesium ion binding [GO:0000287]; manganese ion binding [GO:0030145]
ycaQ	0	0	1	0	0	0.0738147	-0.128074	-0.157961	-0.0699702	Uncharacterized protein YcaQ	0	0
ribA	0	0	1	0	0	0.00091659	-0.866025	-0.866025	-0.866025	GTP cyclohydrolase-2 (EC 3.5.4.25) (GTP cyclohydrolase II)	FUNCTION: Catalyzes the conversion of GTP to 2,5-diamino-6-ribosylamino-4(3H)-pyrimidinone 5'-phosphate (DARP), formate and pyrophosphate. {ECO:0000269|PubMed:235552}.	GTP binding [GO:0005525]; GTP cyclohydrolase II activity [GO:0003935]; magnesium ion binding [GO:0000287]; zinc ion binding [GO:0008270]
yeeU	0	0	1	0	0	0.125514	0.285504	0.389909	0.29175	0	0	0
yeeX	0	0	1	0	0	0.143781	0.244243	0.539664	0.0952244	UPF0265 protein YeeX	0	0
adk	0	0	1	0	0	0.00091659	-0.866025	-0.866025	-0.866025	Adenylate kinase (AK) (EC 2.7.4.3) (ATP-AMP transphosphorylase) (ATP:AMP phosphotransferase) (Adenylate monophosphate kinase)	FUNCTION: Catalyzes the reversible transfer of the terminal phosphate group between ATP and AMP. Plays an important role in cellular energy homeostasis and in adenine nucleotide metabolism. {ECO:0000255|HAMAP-Rule:MF_00235, ECO:0000269|PubMed:166976, ECO:0000269|PubMed:6243627}.	adenylate kinase activity [GO:0004017]; AMP binding [GO:0016208]; ATP binding [GO:0005524]; magnesium ion binding [GO:0000287]; nucleoside diphosphate kinase activity [GO:0004550]
gpt	0	0	1	0	0	0.00137489	-0.607131	-0.734212	-0.733525	Xanthine-guanine phosphoribosyltransferase (XGPRT) (EC 2.4.2.-) (EC 2.4.2.22) (Xanthine phosphoribosyltransferase)	FUNCTION: Purine salvage pathway enzyme that catalyzes the transfer of the ribosyl-5-phosphate group from 5-phospho-alpha-D-ribose 1-diphosphate (PRPP) to the N9 position of the 6-oxopurines guanine and xanthine to form the corresponding ribonucleotides GMP (guanosine 5'-monophosphate) and XMP (xanthosine 5'-monophosphate), with the release of PPi. To a lesser extent, also acts on hypoxanthine (P…	guanine phosphoribosyltransferase activity [GO:0052657]; guanosine tetraphosphate binding [GO:0097216]; hypoxanthine phosphoribosyltransferase activity [GO:0004422]; magnesium ion binding [GO:0000287]; xanthine phosphoribosyltransferase activity [GO:0000310]
ycaJ	0	0	1	0	0	0.00091659	-0.866025	-0.866025	-0.866025	0	0	0
ygiN	0	0	1	0	0	0.125514	0.285504	0.389909	0.29175	Probable quinol monooxygenase YgiN (QuMo) (EC 1.-.-.-)	FUNCTION: Can oxidize menadiol to menadione. {ECO:0000269|PubMed:15613473}.	catalytic activity [GO:0003824]; oxidoreductase activity [GO:0016491]
ycaL	0	0	1	0	0	0.124439	0.0191421	0.358082	0.0240021	Metalloprotease YcaL (EC 3.4.-.-)	FUNCTION: Involved in the degradation of the LPS-assembly protein LptD. Degrades LptD that have engaged the Bam complex but are stalled at an early step in the outer membrane protein assembly process. {ECO:0000269|PubMed:28784813}.	metal ion binding [GO:0046872]; metalloendopeptidase activity [GO:0004222]; metallopeptidase activity [GO:0008237]
yeeN	0	0	1	0	0	0.115344	0.0454466	0.316886	0.0749316	Probable transcriptional regulatory protein YeeN	0	DNA binding [GO:0003677]
ygiP	0	0	1	0	0	0.116443	0.13954	0.318024	0.138095	0	0	0
ispG	0	0	1	0	0	0.00091659	-0.866025	-0.866025	-0.866025	4-hydroxy-3-methylbut-2-en-1-yl diphosphate synthase (flavodoxin) (EC 1.17.7.3) (1-hydroxy-2-methyl-2-(E)-butenyl 4-diphosphate synthase) (Protein GcpE) (Protein E)	FUNCTION: Converts 2C-methyl-D-erythritol 2,4-cyclodiphosphate (ME-2,4cPP) into 1-hydroxy-2-methyl-2-(E)-butenyl 4-diphosphate, using flavodoxin as the reducing agent. {ECO:0000255|HAMAP-Rule:MF_00159, ECO:0000269|PubMed:15978585, ECO:0000269|PubMed:16268586}.	4-hydroxy-3-methylbut-2-en-1-yl diphosphate synthase activity [GO:0046429]; 4 iron, 4 sulfur cluster binding [GO:0051539]; iron ion binding [GO:0005506]; metal ion binding [GO:0046872]
ispF	0	0	1	0	0	0.142924	0.150859	0.527462	0.142396	2-C-methyl-D-erythritol 2,4-cyclodiphosphate synthase (MECDP-synthase) (MECPP-synthase) (MECPS) (EC 4.6.1.12)	FUNCTION: Involved in the biosynthesis of isopentenyl diphosphate (IPP) and dimethylallyl diphosphate (DMAPP), two major building blocks of isoprenoid compounds. Catalyzes the conversion of 4-diphosphocytidyl-2-C-methyl-D-erythritol 2-phosphate (CDP-ME2P) to 2-C-methyl-D-erythritol 2,4-cyclodiphosphate (ME-CPP) with a corresponding release of cytidine 5-monophosphate (CMP). Also converts 4-diphos…	2-C-methyl-D-erythritol 2,4-cyclodiphosphate synthase activity [GO:0008685]; identical protein binding [GO:0042802]; manganese ion binding [GO:0030145]; metal ion binding [GO:0046872]; zinc ion binding [GO:0008270]
ispH	0	0	1	0	0	0.136221	0.282251	0.512857	0.289371	4-hydroxy-3-methylbut-2-enyl diphosphate reductase (HMBPP reductase) (EC 1.17.7.4) (1-hydroxy-2-methyl-2-(E)-butenyl 4-diphosphate reductase)	FUNCTION: Catalyzes the conversion of 1-hydroxy-2-methyl-2-(E)-butenyl 4-diphosphate (HMBPP) into a mixture of isopentenyl diphosphate (IPP) and dimethylallyl diphosphate (DMAPP). Acts in the terminal step of the DOXP/MEP pathway for isoprenoid precursor biosynthesis (PubMed:11818558, PubMed:11418107, PubMed:12706830, PubMed:19569147, PubMed:22137895). In vitro, can also hydrate acetylenes to ald…	3 iron, 4 sulfur cluster binding [GO:0051538]; 4-hydroxy-3-methylbut-2-en-1-yl diphosphate reductase activity [GO:0051745]; 4 iron, 4 sulfur cluster binding [GO:0051539]; hydroxymethylbutenyl pyrophosphate reductase activity [GO:0042380]; metal ion binding [GO:0046872]
ygiF	0	0	1	0	0	0.143787	0.280078	0.541808	0.183911	Inorganic triphosphatase (PPPase) (EC 3.6.1.25) (ORFXE)	FUNCTION: Involved in the hydrolysis of the beta-gamma-phosphoanhydride linkage of triphosphate-containing substrates (inorganic or nucleoside-linked). Catalyzes the hydrolysis of inorganic triphosphate (PPPi), which could be cytotoxic because of its high affinity for calcium ion, thereby interfering with calcium signaling. It also hydrolyzes slowly thiamine triphosphate (ThTP). YgiF is a specifi…	metal ion binding [GO:0046872]; triphosphatase activity [GO:0050355]
ycaC	0	0	1	0	0	0.140334	0.105847	0.434815	0.106526	Probable hydrolase YcaC (EC 4.-.-.-)	0	hydrolase activity [GO:0016787]; identical protein binding [GO:0042802]; lyase activity [GO:0016829]
potA	0	0	1	0	0	0.186244	0.28814	0.678389	0.289527	Spermidine/putrescine import ATP-binding protein PotA (EC 7.6.2.11)	FUNCTION: Part of the ABC transporter complex PotABCD involved in spermidine/putrescine import. Responsible for energy coupling to the transport system. {ECO:0000255|HAMAP-Rule:MF_01726, ECO:0000269|PubMed:1939142, ECO:0000269|PubMed:2249996, ECO:0000269|PubMed:8366082}.	ABC-type polyamine transporter activity [GO:0015417]; ABC-type putrescine transporter activity [GO:0015594]; ATP binding [GO:0005524]; nucleotide binding [GO:0000166]
yehT	0	0	1	0	0	0.115841	0.0391634	0.296301	0.0332015	0	0	0
dsbA	0	0	1	0	0	0.0980993	-0.01469	0.134567	0.00596295	Thiol:disulfide interchange protein DsbA	FUNCTION: Required for disulfide bond formation in some periplasmic proteins such as PhoA or OmpA. Acts by transferring its disulfide bond to other proteins and is reduced in the process. DsbA is reoxidized by DsbB. Required for pilus biogenesis. PhoP-regulated transcription is redox-sensitive, being activated when the periplasm becomes more reducing (deletion of dsbA/dsbB, treatment with dithiot…	protein disulfide isomerase activity [GO:0003756]; protein-disulfide reductase activity [GO:0015035]
hybD	0	0	1	0	0	0.00091659	-0.866025	-0.866025	-0.866025	Hydrogenase 2 maturation protease (EC 3.4.23.-)	FUNCTION: Protease involved in the C-terminal processing of HybC, the large subunit of hydrogenase 2. Specifically cleaves off a 15 amino acid peptide from the C-terminus of the precursor of HybC.	aspartic-type endopeptidase activity [GO:0004190]; endopeptidase activity [GO:0004175]; enzyme activator activity [GO:0008047]; metal ion binding [GO:0046872]
yehY	0	0	1	0	0	0.00183318	-0.345897	-0.735084	-0.733904	Glycine betaine uptake system permease protein YehY	FUNCTION: Part of an ABC transporter complex involved in low-affinity glycine betaine uptake. Probably responsible for the translocation of the substrate across the membrane. {ECO:0000269|PubMed:26325238}.	0
yrbF	0	0	1	0	0	0.186244	0.28814	0.678389	0.289527	0	0	0
zwf	0	0	1	0	0	0.147933	0.137269	0.546801	0.147472	Glucose-6-phosphate 1-dehydrogenase (G6PD) (EC 1.1.1.49) [Cleaved into: Extracellular death factor (EDF)]	FUNCTION: Catalyzes the oxidation of glucose 6-phosphate to 6-phosphogluconolactone. {ECO:0000255|HAMAP-Rule:MF_00966, ECO:0000269|PubMed:15113569, ECO:0000269|PubMed:17962566}.; FUNCTION: Probable source of extracellular death factor (EDF, sequence Asn-Asn-Trp-Asn-Asn, NNWNN) following processing and amidation. This pentapeptide stimulates cell death mediated by MazF (PubMed:17962566). Artificia…	glucose-6-phosphate dehydrogenase activity [GO:0004345]; identical protein binding [GO:0042802]; NADP binding [GO:0050661]
ycdP	0	0	1	0	0	0.119112	0.0362131	0.325796	0.0180759	0	0	0
hybO	0	0	1	0	0	0.00137489	-0.607131	-0.734212	-0.733525	Hydrogenase-2 small chain (HYD2) (EC 1.12.99.6) (Membrane-bound hydrogenase 2 small subunit) (NiFe hydrogenase)	FUNCTION: This is one of three E.coli hydrogenases synthesized in response to different physiological conditions. HYD2 is involved in hydrogen uptake.	3 iron, 4 sulfur cluster binding [GO:0051538]; 4 iron, 4 sulfur cluster binding [GO:0051539]; electron transfer activity [GO:0009055]; ferredoxin hydrogenase activity [GO:0008901]; hydrogenase (acceptor) activity [GO:0033748]; iron-sulfur cluster binding [GO:0051536]; metal ion binding [GO:0046872]
mukF	0	0	1	0	0	0.111732	0.00349778	0.277657	0.00247008	Chromosome partition protein MukF (Protein KicB)	FUNCTION: Involved in chromosome condensation, segregation and cell cycle progression. May participate in facilitating chromosome segregation by condensation DNA from both sides of a centrally located replisome during cell division. Not required for mini-F plasmid partitioning. Probably acts via its interaction with MukB and MukE. Overexpression results in anucleate cells. It has a calcium bindin…	calcium ion binding [GO:0005509]
yraQ	0	0	1	0	0	0.00168042	-0.54	-0.627069	-0.625671	UPF0718 protein YraQ	0	0
spoT	0	0	1	0	0	0.00273449	-0.299825	-0.480121	-0.480099	Bifunctional (p)ppGpp synthase/hydrolase SpoT [Includes: GTP pyrophosphokinase (EC 2.7.6.5) ((p)ppGpp synthase) (ATP:GTP 3'-pyrophosphotransferase) (Stringent response-like protein) (ppGpp synthase II); Guanosine-3',5'-bis(diphosphate) 3'-pyrophosphohydrolase (EC 3.1.7.2) (Penta-phosphate guanosine-3'-pyrophosphohydrolase) ((ppGpp)ase)]	FUNCTION: In eubacteria ppGpp (guanosine 3'-diphosphate 5'-diphosphate) is a mediator of the stringent response which coordinates a variety of cellular activities in response to changes in nutritional abundance. This enzyme catalyzes both the synthesis and degradation of ppGpp. The second messengers ppGpp and c-di-GMP together control biofilm formation in response to translational stress; ppGpp r…	GTP diphosphokinase activity [GO:0008728]; guanosine-3',5'-bis(diphosphate) 3'-diphosphatase activity [GO:0008893]; kinase activity [GO:0016301]
cirA	0	0	1	0	0	0.00236786	-0.27278	-0.543287	-0.542149	Colicin I receptor	FUNCTION: Not yet known. Postulated to participate in iron transport. Outer membrane receptor for colicins IA and IB.	colicin transmembrane transporter activity [GO:0042912]; siderophore transmembrane transporter activity [GO:0015343]; siderophore uptake transmembrane transporter activity [GO:0015344]
sppA	0	0	1	0	0	0.186244	0.28814	0.678389	0.289527	Protease 4 (EC 3.4.21.-) (Endopeptidase IV) (Protease IV) (Signal peptide peptidase)	FUNCTION: Digests cleaved signal peptides in vitro, its in vivo function is unknown. This activity is necessary to maintain proper secretion of mature proteins across the membrane. {ECO:0000269|PubMed:18164727, ECO:0000269|PubMed:18476724, ECO:0000269|PubMed:21810987, ECO:0000269|PubMed:3522590}.	endopeptidase activity [GO:0004175]; serine-type peptidase activity [GO:0008236]
yehB	0	0	1	0	0	0.149664	0.143659	0.537051	0.250111	Outer membrane usher protein YehB	FUNCTION: Part of the yehABCD fimbrial operon. Could contribute to adhesion to various surfaces in specific environmental niches. Probably involved in the export and assembly of fimbrial subunits across the outer membrane. {ECO:0000269|PubMed:20345943}.	fimbrial usher porin activity [GO:0015473]
yegS	0	0	1	0	0	0.00137489	-0.607131	-0.734212	-0.733525	Lipid kinase YegS (EC 2.7.1.-)	FUNCTION: In vitro phosphorylates phosphatidylglycerol but not diacylglycerol; the in vivo substrate is unknown.	ATP binding [GO:0005524]; lipid kinase activity [GO:0001727]; magnesium ion binding [GO:0000287]; NAD+ kinase activity [GO:0003951]
ulaA	0	0	1	0	0	0.10952	0.102989	0.241527	0.234656	Ascorbate-specific PTS system EIIC component (Ascorbate-specific permease IIC component UlaA)	FUNCTION: The phosphoenolpyruvate-dependent sugar phosphotransferase system (sugar PTS), a major carbohydrate active transport system, catalyzes the phosphorylation of incoming sugar substrates concomitantly with their translocation across the cell membrane. The enzyme II UlaABC PTS system is involved in ascorbate transport. {ECO:0000269|PubMed:12644495, ECO:0000305|PubMed:11741871}.	identical protein binding [GO:0042802]; protein-phosphocysteine-L-ascorbate-phosphotransferase system transporter activity [GO:0090585]
yccR	0	0	1	0	0	0.00213871	-0.262252	-0.625587	-0.625615	0	0	0
yegT	0	0	1	0	0	0.137634	0.0957295	0.472334	0.0879987	Putative nucleoside transporter YegT	FUNCTION: Could be involved in nucleoside transport. {ECO:0000250}.	cytidine transmembrane transporter activity [GO:0015212]; uridine transmembrane transporter activity [GO:0015213]
hyaB	0	0	1	0	0	0.00091659	-0.866025	-0.866025	-0.866025	Hydrogenase-1 large chain (HYD1) (EC 1.12.99.6) (Membrane-bound hydrogenase 1 large subunit) (NiFe hydrogenase)	FUNCTION: This is one of three E.coli hydrogenases synthesized in response to different physiological conditions. HYD1 is believed to have a role in hydrogen cycling during fermentative growth.	electron transfer activity [GO:0009055]; ferredoxin hydrogenase activity [GO:0008901]; hydrogenase (acceptor) activity [GO:0033748]; nickel cation binding [GO:0016151]
yccT	0	0	1	0	0	0.00091659	-0.866025	-0.866025	-0.866025	UPF0319 protein YccT	0	0
yccU	0	0	1	0	0	0.00255118	-0.248428	-0.476179	-0.477466	Uncharacterized protein YccU	0	0
yegW	0	0	1	0	0	0.00091659	-0.866025	-0.866025	-0.866025	Uncharacterized HTH-type transcriptional regulator YegW	0	DNA binding [GO:0003677]; DNA-binding transcription factor activity [GO:0003700]
eno	0	0	1	0	0	0.13624	0.214828	0.485469	0.115134	Enolase (EC 4.2.1.11) (2-phospho-D-glycerate hydro-lyase) (2-phosphoglycerate dehydratase)	FUNCTION: Catalyzes the reversible conversion of 2-phosphoglycerate into phosphoenolpyruvate. It is essential for the degradation of carbohydrates via glycolysis. It is also a component of the RNA degradosome, a multi-enzyme complex involved in RNA processing and messenger RNA degradation. Its interaction with RNase E is important for the turnover of mRNA, in particular on transcripts encoding en…	identical protein binding [GO:0042802]; magnesium ion binding [GO:0000287]; phosphopyruvate hydratase activity [GO:0004634]
ulaE	0	0	1	0	0	0.186244	0.28814	0.678389	0.289527	L-ribulose-5-phosphate 3-epimerase UlaE (EC 5.1.3.22) (L-ascorbate utilization protein E) (L-xylulose-5-phosphate 3-epimerase)	FUNCTION: Catalyzes the isomerization of L-xylulose-5-phosphate to L-ribulose-5-phosphate. Is involved in the anaerobic L-ascorbate utilization. {ECO:0000255|HAMAP-Rule:MF_01951, ECO:0000269|PubMed:11741871}.	intramolecular oxidoreductase activity, interconverting aldoses and ketoses [GO:0016861]; L-ribulose-5-phosphate 3-epimerase activity [GO:0034015]
ulaB	0	0	1	0	0	0.136221	0.282251	0.512857	0.289371	Ascorbate-specific PTS system EIIB component (EC 2.7.1.194) (Ascorbate-specific phosphotransferase enzyme IIB component)	FUNCTION: The phosphoenolpyruvate-dependent sugar phosphotransferase system (sugar PTS), a major carbohydrate active transport system, catalyzes the phosphorylation of incoming sugar substrates concomitantly with their translocation across the cell membrane. The enzyme II UlaABC PTS system is involved in ascorbate transport. {ECO:0000269|PubMed:12644495, ECO:0000305|PubMed:11741871}.	kinase activity [GO:0016301]; protein-N(PI)-phosphohistidine-sugar phosphotransferase activity [GO:0008982]; protein-phosphocysteine-L-ascorbate-phosphotransferase system transporter activity [GO:0090585]
gsk	0	0	1	0	0	0.107463	0.0706807	0.20275	0.0415522	Guanosine-inosine kinase (EC 2.7.1.73)	FUNCTION: Catalyzes the phosphorylation of guanosine and inosine to GMP and IMP, respectively (PubMed:7721718, PubMed:7665468, PubMed:10879466). Can also use deoxyguanosine and xanthosine, but not adenosine, uridine, cytidine or deoxythymidine (PubMed:7665468, PubMed:10879466). Shows a strong preference for guanosine (PubMed:7665468, PubMed:10879466). dATP can serve as a phosphate donor as well a…	ATP binding [GO:0005524]; guanosine kinase activity [GO:0106366]; inosine kinase activity [GO:0008906]
yrdC	0	0	1	0	0	0.106379	0.0115987	0.200465	-0.00147592	0	0	0
creC	0	0	1	0	0	0.137179	0.162646	0.491522	0.304649	Sensor protein CreC (EC 2.7.13.3)	FUNCTION: Member of the two-component regulatory system CreC/CreB involved in catabolic regulation. CreC may function as a membrane-associated protein kinase that phosphorylates CreB in response to environmental signals. CreC can also phosphorylate PhoB. {ECO:0000269|PubMed:15522865, ECO:0000269|PubMed:2228961}.	ATP binding [GO:0005524]; phosphorelay sensor kinase activity [GO:0000155]
atoD	0	0	1	0	0	0.186244	0.28814	0.678389	0.289527	Acetate CoA-transferase subunit alpha (EC 2.8.3.8) (Acetyl-CoA:acetoacetate-CoA transferase subunit alpha)	0	acetate CoA-transferase activity [GO:0008775]; CoA-transferase activity [GO:0008410]
atoA	0	0	1	0	0	0.00091659	-0.866025	-0.866025	-0.866025	Acetate CoA-transferase subunit beta (EC 2.8.3.8) (Acetyl-CoA:acetoacetate CoA-transferase subunit beta)	0	acetate CoA-transferase activity [GO:0008775]; CoA-transferase activity [GO:0008410]
hydN	0	0	1	0	0	0.186244	0.28814	0.678389	0.289527	Electron transport protein HydN	FUNCTION: Electron transport from formate to hydrogen. {ECO:0000269|PubMed:8661925}.	4 iron, 4 sulfur cluster binding [GO:0051539]; electron transfer activity [GO:0009055]; metal ion binding [GO:0046872]
ycfP	0	0	1	0	0	0.00091659	-0.866025	-0.866025	-0.866025	UPF0227 protein YcfP	0	0
tiaE	0	0	1	0	0	0.103018	0.101069	0.19893	0.101737	0	0	0
ycfD	0	0	1	0	0	0.00091659	-0.866025	-0.866025	-0.866025	0	0	0
moaA	0	0	1	0	0	0.186244	0.28814	0.678389	0.289527	GTP 3',8-cyclase (EC 4.1.99.22) (Molybdenum cofactor biosynthesis protein A)	FUNCTION: Catalyzes, together with MoaC, the conversion of 5'-GTP to cyclic pyranopterin monophosphate (cPMP or molybdopterin precursor Z).; FUNCTION: Catalyzes the cyclization of GTP to (8S)-3',8-cyclo-7,8-dihydroguanosine 5'-triphosphate. {ECO:0000255|HAMAP-Rule:MF_01225}.	4 iron, 4 sulfur cluster binding [GO:0051539]; GTP 3',8'-cyclase activity [GO:0061798]; GTP binding [GO:0005525]; metal ion binding [GO:0046872]; S-adenosyl-L-methionine binding [GO:1904047]
nac	0	0	1	0	0	0.14646	0.247664	0.557444	0.222437	Nitrogen assimilation regulatory protein nac (Nitrogen assimilation control protein)	FUNCTION: Transcriptional activator for the hut, put and ure operons and repressor for the gdh and gltB operons in response to nitrogen limitation. Negative regulator of its own expression (By similarity). {ECO:0000250}.	DNA binding [GO:0003677]; DNA-binding transcription factor activity [GO:0003700]
nrdB	0	0	1	0	0	0.0898499	-0.00261526	0.0309417	-0.0121917	Ribonucleoside-diphosphate reductase 1 subunit beta (EC 1.17.4.1) (Protein B2) (Protein R2) (Ribonucleotide reductase 1)	FUNCTION: Provides the precursors necessary for DNA synthesis. Catalyzes the biosynthesis of deoxyribonucleotides from the corresponding ribonucleotides. R2 contains the tyrosyl radical required for catalysis.	identical protein binding [GO:0042802]; iron ion binding [GO:0005506]; ribonucleoside-diphosphate reductase activity, thioredoxin disulfide as acceptor [GO:0004748]
evgS	0	0	1	0	0	0.142642	0.243273	0.510702	0.267148	Sensor protein EvgS (EC 2.7.13.3)	FUNCTION: Member of the two-component regulatory system EvgS/EvgA. Phosphorylates EvgA via a four-step phosphorelay in response to environmental signals.	ATP binding [GO:0005524]; phosphorelay sensor kinase activity [GO:0000155]
nrdG	0	0	1	0	0	0.103018	0.101069	0.19893	0.101737	Anaerobic ribonucleoside-triphosphate reductase-activating protein (EC 1.97.1.-) (Class III anaerobic ribonucleotide reductase small component)	FUNCTION: Activation of anaerobic ribonucleoside-triphosphate reductase under anaerobic conditions by generation of an organic free radical, using S-adenosylmethionine and reduced flavodoxin as cosubstrates to produce 5'-deoxy-adenosine. {ECO:0000269|PubMed:1460049, ECO:0000269|PubMed:7852304, ECO:0000269|PubMed:9305874}.	[formate-C-acetyltransferase]-activating enzyme activity [GO:0043365]; 4 iron, 4 sulfur cluster binding [GO:0051539]; iron-sulfur cluster binding [GO:0051536]; metal ion binding [GO:0046872]
ycfH	0	0	1	0	0	0.0931198	-0.0379858	0.113785	-0.0545797	Uncharacterized metal-dependent hydrolase YcfH (EC 3.1.-.-)	FUNCTION: Has D-tyrosyl-tRNA deacylase activity in vitro. {ECO:0000269|PubMed:19332551}.	endodeoxyribonuclease activity, producing 5'-phosphomonoesters [GO:0016888]; metal ion binding [GO:0046872]
yejK	0	0	1	0	0	0.00091659	-0.866025	-0.866025	-0.866025	Nucleoid-associated protein YejK	0	double-stranded DNA binding [GO:0003690]; identical protein binding [GO:0042802]; single-stranded RNA binding [GO:0003727]
moaC	0	0	1	0	0	0.10006	-0.0262734	0.16785	-0.0188909	Cyclic pyranopterin monophosphate synthase (EC 4.6.1.17) (Molybdenum cofactor biosynthesis protein C)	FUNCTION: Catalyzes the conversion of (8S)-3',8-cyclo-7,8-dihydroguanosine 5'-triphosphate to cyclic pyranopterin monophosphate (cPMP). {ECO:0000255|HAMAP-Rule:MF_01224, ECO:0000269|PubMed:25941396}.	cyclic pyranopterin monophosphate synthase activity [GO:0061799]; identical protein binding [GO:0042802]
acnA	0	0	1	0	0	0.125514	0.285504	0.389909	0.29175	Aconitate hydratase A (ACN) (Aconitase) (EC 4.2.1.3) (Iron-responsive protein-like) (IRP-like) (RNA-binding protein) (Stationary phase enzyme)	FUNCTION: Catalyzes the reversible isomerization of citrate to isocitrate via cis-aconitate. The apo form of AcnA functions as a RNA-binding regulatory protein which plays a role as a maintenance or survival enzyme during nutritional or oxidative stress. During oxidative stress inactive AcnA apo-enzyme without iron sulfur clusters binds the acnA mRNA 3' UTRs (untranslated regions), stabilizes acn…	4 iron, 4 sulfur cluster binding [GO:0051539]; aconitate hydratase activity [GO:0003994]; citrate dehydratase activity [GO:0047780]; iron ion binding [GO:0005506]; metal ion binding [GO:0046872]; mRNA 3'-UTR binding [GO:0003730]; mRNA binding [GO:0003729]
citD	0	0	1	0	0	0.00229148	-0.212774	-0.73595	-0.734469	Citrate lyase acyl carrier protein (Citrate lyase gamma chain)	FUNCTION: Covalent carrier of the coenzyme of citrate lyase.	prosthetic group binding [GO:0051192]
epd	0	0	1	0	0	0.186244	0.28814	0.678389	0.289527	D-erythrose-4-phosphate dehydrogenase (E4PDH) (EC 1.2.1.72)	FUNCTION: Catalyzes the NAD-dependent conversion of D-erythrose 4-phosphate to 4-phosphoerythronate. {ECO:0000269|PubMed:9182530, ECO:0000269|PubMed:9696782}.	erythrose-4-phosphate dehydrogenase activity [GO:0048001]; glyceraldehyde-3-phosphate dehydrogenase (NAD+) (phosphorylating) activity [GO:0004365]; NAD binding [GO:0051287]
citA	0	0	1	0	0	0.00091659	-0.866025	-0.866025	-0.866025	0	0	0
yeiM	0	0	1	0	0	0.00091659	-0.866025	-0.866025	-0.866025	0	0	0
yceQ	0	0	1	0	0	0.00259701	-0.123994	-0.624696	-0.625681	Uncharacterized protein YceQ	0	0
yaaA	0	0	1	0	0	0.186244	0.28814	0.678389	0.289527	Peroxide stress resistance protein YaaA (UPF0246 protein YaaA)	FUNCTION: Involved in the cellular response to hydrogen peroxide (H(2)O(2)) stress. During H(2)O(2) stress, prevents oxidative damage to both DNA and proteins by diminishing the amount of unincorporated iron within the cell. {ECO:0000269|PubMed:21378183}.	0
ytfT	0	0	1	0	0	0.128796	0.155044	0.427257	0.126294	Galactofuranose transporter permease protein YtfT	FUNCTION: Part of the ABC transporter complex YtfQRT-YjfF involved in galactofuranose transport (Probable). Probably responsible for the translocation of the substrate across the membrane (Probable). {ECO:0000305, ECO:0000305|PubMed:19744923}.	transmembrane transporter activity [GO:0022857]
yeiJ	0	0	1	0	0	0.155824	0.285844	0.593404	0.290232	0	0	0
lepA	0	0	1	0	0	0.00091659	-0.866025	-0.866025	-0.866025	Elongation factor 4 (EF-4) (EC 3.6.5.n1) (Ribosomal back-translocase LepA)	FUNCTION: Required for accurate and efficient protein synthesis under certain stress conditions. May act as a fidelity factor of the translation reaction, by catalyzing a one-codon backward translocation of tRNAs on improperly translocated ribosomes. Back-translocation proceeds from a post-translocation (POST) complex to a pre-translocation (PRE) complex, thus giving elongation factor G a second …	GTPase activity [GO:0003924]; GTP binding [GO:0005525]; guanosine tetraphosphate binding [GO:0097216]; identical protein binding [GO:0042802]; ribosomal large subunit binding [GO:0043023]; ribosomal small subunit binding [GO:0043024]; ribosome binding [GO:0043022]; translation elongation factor activity [GO:0003746]
yrbK	0	0	1	0	0	0.125514	0.285504	0.389909	0.29175	0	0	0
ytfM	0	0	1	0	0	0.186244	0.28814	0.678389	0.289527	0	0	0
ytfN	0	0	1	0	0	0.00091659	-0.866025	-0.866025	-0.866025	0	0	0
yeiA	0	0	1	0	0	0.0931534	-0.0456125	0.0803921	0.0267568	0	0	0
yceA	0	0	1	0	0	0.140334	0.105847	0.434815	0.106526	0	0	0
ytjC	0	0	1	0	0	0.00091659	-0.866025	-0.866025	-0.866025	0	0	0
yrfB	0	0	1	0	0	0.00290254	-0.141894	-0.626063	-0.626269	0	0	0
yadG	0	0	1	0	0	0.00137489	-0.607131	-0.734212	-0.733525	Uncharacterized ABC transporter ATP-binding protein YadG	0	ATPase-coupled transmembrane transporter activity [GO:0042626]; ATP binding [GO:0005524]
ychJ	0	0	1	0	0	0.00244424	-0.304987	-0.629839	-0.626188	UPF0225 protein YchJ	0	0
era	0	0	1	0	0	0.160262	0.279964	0.615515	0.285026	GTPase Era (ERA) (GTP-binding protein Era)	FUNCTION: An essential GTPase that binds both GDP and GTP, with nucleotide exchange occurring on the order of seconds whereas hydrolysis occurs on the order of minutes. Plays a role in numerous processes, including cell cycle regulation, energy metabolism, as a chaperone for 16S rRNA processing and 30S ribosomal subunit biogenesis. One of at least 4 proteins (Era, RbfA, RimM and RsgA/YjeQ) that a…	GTPase activity [GO:0003924]; GTP binding [GO:0005525]; guanosine tetraphosphate binding [GO:0097216]; ribosomal small subunit binding [GO:0043024]; RNA binding [GO:0003723]; rRNA binding [GO:0019843]; small ribosomal subunit rRNA binding [GO:0070181]
nadC	0	0	1	0	0	0.136221	0.282251	0.512857	0.289371	Nicotinate-nucleotide pyrophosphorylase [carboxylating] (EC 2.4.2.19) (Quinolinate phosphoribosyltransferase [decarboxylating]) (QAPRTase)	FUNCTION: Involved in the catabolism of quinolinic acid (QA). {ECO:0000250}.	nicotinate-nucleotide diphosphorylase (carboxylating) activity [GO:0004514]
fucI	0	0	1	0	0	0.00091659	-0.866025	-0.866025	-0.866025	L-fucose isomerase (FucIase) (EC 5.3.1.25) (6-deoxy-L-galactose isomerase) (D-arabinose isomerase) (EC 5.3.1.3)	FUNCTION: Converts the aldose L-fucose into the corresponding ketose L-fuculose. Is also able to convert D-arabinose into D-ribulose, but this isomerase has a higher affinity for fucose and fuculose than for arabinose and ribulose, respectively.	arabinose isomerase activity [GO:0008790]; identical protein binding [GO:0042802]; L-fucose isomerase activity [GO:0008736]; manganese ion binding [GO:0030145]
fucK	0	0	1	0	0	0.00183318	-0.345897	-0.735084	-0.733904	L-fuculokinase (EC 2.7.1.51) (L-fuculose kinase)	FUNCTION: Catalyzes the phosphorylation of L-fuculose. Can also phosphorylate, with lower efficiency, D-ribulose, D-xylulose and D-fructose. {ECO:0000255|HAMAP-Rule:MF_00986, ECO:0000269|PubMed:13905785}.	ATP binding [GO:0005524]; L-fuculokinase activity [GO:0008737]
rihC	0	0	1	0	0	0.00259701	-0.123994	-0.624696	-0.625681	Non-specific ribonucleoside hydrolase RihC (EC 3.2.-.-) (Purine/pyrimidine ribonucleoside hydrolase)	FUNCTION: Hydrolyzes both purine and pyrimidine ribonucleosides with a broad-substrate specificity with decreasing activity in the order uridine, xanthosine, inosine, adenosine, cytidine, guanosine.	adenosine nucleosidase activity [GO:0047622]; inosine nucleosidase activity [GO:0047724]; purine nucleosidase activity [GO:0008477]; ribosylpyrimidine nucleosidase activity [GO:0050263]; uridine nucleosidase activity [GO:0045437]
dsdX	0	0	1	0	0	0.148558	0.14459	0.567508	0.244914	D-serine transporter DsdX	FUNCTION: A D-serine-specific transporter, may function as a H(+) symporter. {ECO:0000250|UniProtKB:A0A0H2VAP9}.	D-serine transmembrane transporter activity [GO:0042945]; gluconate transmembrane transporter activity [GO:0015128]
ycgR	0	0	1	0	0	0.186244	0.28814	0.678389	0.289527	Flagellar brake protein YcgR (Cyclic di-GMP binding protein YcgR)	FUNCTION: Acts as a flagellar brake, regulating swimming and swarming in a bis-(3'-5') cyclic diguanylic acid (c-di-GMP)-dependent manner. When bound to c-di-GMP it binds to elements of the flagellar motor (MotA (PubMed:20303158) and/or FliG and FliM (PubMed:20346719), binding to FliM also occurs in the absence of c-di-GMP), causing the motor to slow down. Thus, increasing levels of c-di-GMP lead…	cyclic-di-GMP binding [GO:0035438]
ycgE	0	0	1	0	0	0.00091659	-0.866025	-0.866025	-0.866025	0	0	0
ycgF	0	0	1	0	0	0.186244	0.28814	0.678389	0.289527	0	0	0
mobA	0	0	1	0	0	0.0022762	-0.479791	-0.483418	-0.479836	Molybdenum cofactor guanylyltransferase (MoCo guanylyltransferase) (EC 2.7.7.77) (GTP:molybdopterin guanylyltransferase) (Mo-MPT guanylyltransferase) (Molybdopterin guanylyltransferase) (Molybdopterin-guanine dinucleotide biosynthesis protein A) (Molybdopterin-guanine dinucleotide synthase) (MGD synthase) (Protein FA)	FUNCTION: Transfers a GMP moiety from GTP to Mo-molybdopterin (Mo-MPT) cofactor (Moco or molybdenum cofactor) to form Mo-molybdopterin guanine dinucleotide (Mo-MGD) cofactor. Is also involved in the biosynthesis of the bis-MGD form of the Moco cofactor (Mo-bisMGD) in which the metal is symmetrically ligated by the dithiolene groups of two MGD molecules. Is necessary and sufficient for the in vitr…	GTP binding [GO:0005525]; magnesium ion binding [GO:0000287]; molybdenum cofactor guanylyltransferase activity [GO:0061603]; nucleotidyltransferase activity [GO:0016779]
ndh	0	0	1	0	0	0.142924	0.150859	0.527462	0.142396	Type II NADH:quinone oxidoreductase (EC 1.6.5.9) (Cupric reductase) (EC 1.16.1.-) (NADH dehydrogenase-2) (NADH dh II) (NDH-2) (NADH-quinone reductase) (NQR) (NADH:ubiquinone oxidoreductase) (Respiratory NADH dehydrogenase)	FUNCTION: Alternative, nonproton pumping NADH:quinone oxidoreductase that delivers electrons to the respiratory chain by oxidation of NADH and reduction of quinones (PubMed:6784762, PubMed:7009604, PubMed:7020757, PubMed:6362717, PubMed:3122832, PubMed:2679883, PubMed:10664466). Utilizes NADH exclusively, and electron flow from NADH to ubiquinone does not generate an electrochemical gradient (Pub…	flavin adenine dinucleotide binding [GO:0050660]; NADH dehydrogenase (ubiquinone) activity [GO:0008137]
ndk	0	0	1	0	0	0.140334	0.105847	0.434815	0.106526	Nucleoside diphosphate kinase (NDK) (NDP kinase) (EC 2.7.4.6) (Nucleoside-2-P kinase)	FUNCTION: Major role in the synthesis of nucleoside triphosphates other than ATP. The ATP gamma phosphate is transferred to the NDP beta phosphate via a ping-pong mechanism, using a phosphorylated active-site intermediate. {ECO:0000255|HAMAP-Rule:MF_00451, ECO:0000269|PubMed:7730286}.	ATP binding [GO:0005524]; metal ion binding [GO:0046872]; nucleoside diphosphate kinase activity [GO:0004550]
ycgK	0	0	1	0	0	0.136221	0.282251	0.512857	0.289371	0	0	0
php	0	0	1	0	0	0.186244	0.28814	0.678389	0.289527	Phosphotriesterase homology protein (EC 3.1.-.-)	FUNCTION: Catalyzes the hydrolysis of phosphorylated glyceryl acetates in which the presence of a phosphate group is required for the enzymatic hydrolysis. Hydrolyzes a dibutyl glycerol derivative suggesting it acts on phosphoglycerol substrates with a butyrate leaving group. Also active with aromatic acetates and propionates. No activity with various sugar phosphates, with various nitrophenylpho…	hydrolase activity, acting on ester bonds [GO:0016788]; zinc ion binding [GO:0008270]
cof	0	0	1	0	0	0.186244	0.28814	0.678389	0.289527	HMP-PP phosphatase (EC 3.6.1.-)	FUNCTION: Catalyzes the hydrolysis of 4-amino-2-methyl-5-hydroxymethylpyrimidine pyrophosphate (HMP-PP) to 4-amino-2-methyl-5-hydroxymethylpyrimidine phosphate (HMP-P). Can also hydrolyze other substrates such as MeO-HMP-PP and 4-amino-2-trifluoromethyl 5-hydroxymethylpyrimidine pyrophosphate (CF3-HMP-PP) to give MeO-HMP-P and 4-amino-2-trifluoromethyl-5-hydroxymethylpyrimidine phosphate. This hy…	4-amino-5-hydroxymethyl-2-methylpyrimidine diphosphatase activity [GO:0002145]; magnesium ion binding [GO:0000287]; nucleoside-diphosphatase activity [GO:0017110]; phosphatase activity [GO:0016791]
phr	0	0	1	0	0	0.140334	0.105847	0.434815	0.106526	0	0	0
fucA	0	0	1	0	0	0.00091659	-0.866025	-0.866025	-0.866025	L-fuculose phosphate aldolase (EC 4.1.2.17) (D-ribulose-phosphate aldolase) (L-fuculose-1-phosphate aldolase)	FUNCTION: Involved in the degradation of L-fucose and D-arabinose (PubMed:13898172). Catalyzes the reversible cleavage of L-fuculose 1-phosphate (Fuc1P) to yield dihydroxyacetone phosphate (DHAP) and L-lactaldehyde (PubMed:13898172, Ref.8, Ref.9, PubMed:10821675, PubMed:11054289). Also able to catalyze the reversible cleavage of D-ribulose 1-phosphate, but FucA has a higher affinity for L-fuculos…	aldehyde-lyase activity [GO:0016832]; L-fuculose-phosphate aldolase activity [GO:0008738]; zinc ion binding [GO:0008270]
tpx	0	0	1	0	0	0.00091659	-0.866025	-0.866025	-0.866025	Thiol peroxidase (Tpx) (EC 1.11.1.24) (Peroxiredoxin tpx) (Prx) (Scavengase p20) (Thioredoxin peroxidase) (Thioredoxin-dependent peroxiredoxin)	FUNCTION: Thiol-specific peroxidase that catalyzes the reduction of hydrogen peroxide and organic hydroperoxides to water and alcohols, respectively. Plays a role in cell protection against oxidative stress by detoxifying peroxides. Has a preference for alkyl hydroperoxides and acts as lipid peroxidase to inhibit bacterial membrane oxidation. Acts as principal antioxidant during anaerobic growth.…	hydroperoxide reductase activity [GO:0032843]; thioredoxin peroxidase activity [GO:0008379]
recE	0	0	1	0	0	0.00290254	-0.141894	-0.626063	-0.626269	Exodeoxyribonuclease 8 (EC 3.1.11.-) (Exodeoxyribonuclease VIII) (EXO VIII)	FUNCTION: Is involved in the RecE pathway of recombination. Catalyzes the degradation of double-stranded DNA. Acts progressively in a 5' to 3' direction, releasing 5'-phosphomononucleotides. Has a strong preference for linear duplex substrate DNA and appears to be unable to initiate degradation from single-stranded breaks in DNA.	double-stranded DNA 5'-3' exodeoxyribonuclease activity [GO:0051908]; identical protein binding [GO:0042802]
ypdE	0	0	1	0	0	0.00091659	-0.866025	-0.866025	-0.866025	Aminopeptidase YpdE (EC 3.4.11.-)	FUNCTION: Has a broad aminopeptidase activity on non-blocked peptides by progressively cleaving amino acids off the peptide substrate. Aminopeptidase activity stops at the residue before the first proline in the peptide. Cannot cleave when proline is the first N-terminal residue. {ECO:0000269|PubMed:15901689}.	aminopeptidase activity [GO:0004177]; metal ion binding [GO:0046872]; metalloaminopeptidase activity [GO:0070006]; metallopeptidase activity [GO:0008237]
ypdF	0	0	1	0	0	0.186244	0.28814	0.678389	0.289527	Aminopeptidase YpdF (EC 3.4.11.-)	FUNCTION: Hydrolyzes the N-terminal methionine when the next amino acid is alanine, proline or serine. The substrate preference for methionyl aminopeptidase activity is Pro > Ala > Ser. Also able to hydrolyze the Xaa-Pro peptide bond when the first amino acid is alanine, asparagine or methionine. {ECO:0000269|PubMed:15901689}.	aminopeptidase activity [GO:0004177]; metalloaminopeptidase activity [GO:0070006]; transition metal ion binding [GO:0046914]
ycjZ	0	0	1	0	0	0.105371	0.125609	0.200006	0.143036	0	0	0
paaG	0	0	1	0	0	0.104749	0.146649	0.19519	0.116595	1,2-epoxyphenylacetyl-CoA isomerase (EC 5.3.3.18)	FUNCTION: Catalyzes the reversible conversion of the epoxide to 2-oxepin-2(3H)-ylideneacetyl-CoA (oxepin-CoA). {ECO:0000269|PubMed:12846838, ECO:0000269|PubMed:20660314, ECO:0000269|PubMed:9748275}.	enoyl-CoA hydratase activity [GO:0004300]; identical protein binding [GO:0042802]; isomerase activity [GO:0016853]
recF	0	0	1	0	0	0.186244	0.28814	0.678389	0.289527	DNA replication and repair protein RecF	FUNCTION: The RecF protein is involved in DNA metabolism; it is required for DNA replication and normal SOS inducibility. RecF binds preferentially to single-stranded, linear DNA. It also seems to bind ATP.	ATP binding [GO:0005524]; single-stranded DNA binding [GO:0003697]
yafY	0	0	1	0	0	0.123981	0.0119855	0.354947	0.0351867	Lipoprotein YafY	FUNCTION: When overproduced strongly induces degP through the activation of the two-component envelope stress response system CpxA/CpxR (PubMed:15252048). {ECO:0000269|PubMed:15252048}.	0
aroH	0	0	1	0	0	0.186244	0.28814	0.678389	0.289527	Phospho-2-dehydro-3-deoxyheptonate aldolase, Trp-sensitive (EC 2.5.1.54) (3-deoxy-D-arabino-heptulosonate 7-phosphate synthase) (DAHP synthase) (Phospho-2-keto-3-deoxyheptonate aldolase)	FUNCTION: Stereospecific condensation of phosphoenolpyruvate (PEP) and D-erythrose-4-phosphate (E4P) giving rise to 3-deoxy-D-arabino-heptulosonate-7-phosphate (DAHP).	3-deoxy-7-phosphoheptulonate synthase activity [GO:0003849]; identical protein binding [GO:0042802]
yafN	0	0	1	0	0	0.14646	0.247664	0.557444	0.222437	Antitoxin YafN	FUNCTION: Antitoxin component of a type II toxin-antitoxin (TA) system. Functions as an mRNA interferase antitoxin; overexpression prevents YafO-mediated cessation of cell growth and inhibition of cell proliferation. {ECO:0000269|PubMed:19617347, ECO:0000269|PubMed:19943910}.	DNA binding [GO:0003677]
aroE	0	0	1	0	0	0.00091659	-0.866025	-0.866025	-0.866025	Shikimate dehydrogenase (NADP(+)) (SD) (SDH) (EC 1.1.1.25)	FUNCTION: Involved in the biosynthesis of the chorismate, which leads to the biosynthesis of aromatic amino acids. Catalyzes the reversible NADPH linked reduction of 3-dehydroshikimate (DHSA) to yield shikimate (SA). It displays no activity in the presence of NAD. {ECO:0000255|HAMAP-Rule:MF_00222, ECO:0000269|PubMed:12637497, ECO:0000269|PubMed:3883995}.	NADP binding [GO:0050661]; nucleotide binding [GO:0000166]; shikimate 3-dehydrogenase (NADP+) activity [GO:0004764]
yafQ	0	0	1	0	0	0.00137489	-0.607131	-0.734212	-0.733525	mRNA interferase toxin YafQ (EC 3.1.-.-) (Endoribonuclease YafQ) (Toxin YafQ)	FUNCTION: Toxic component of a type II toxin-antitoxin (TA) system (PubMed:17263853). A sequence-specific mRNA endoribonuclease that inhibits translation elongation and induces bacterial stasis (PubMed:19210620). Cleavage occurs between the second and third residue of the Lys codon followed by a G or A (5'AAA(G/A)3'), is reading-frame dependent and occurs within the 5' end of most mRNAs (PubMed:1…	DNA binding [GO:0003677]; endoribonuclease activity [GO:0004521]; endoribonuclease activity, producing 3'-phosphomonoesters [GO:0016892]; ribosome binding [GO:0043022]; RNA binding [GO:0003723]
ycjS	0	0	1	0	0	0.186244	0.28814	0.678389	0.289527	D-glucoside 3-dehydrogenase (EC 1.1.1.-)	FUNCTION: Catalyzes the NADH-dependent reduction of the oxo group at C3 of 3-dehydro-D-glucosides leading to D-glucosides. Probably functions in a metabolic pathway that transforms D-gulosides to D-glucosides. Can use 3-dehydro-D-glucose, methyl alpha-3-dehydro-D-glucoside and methyl beta-3-dehydro-D-glucoside as substrates in vitro. However, the actual specific physiological substrates for this …	nucleotide binding [GO:0000166]; oxidoreductase activity, acting on the CH-OH group of donors, NAD or NADP as acceptor [GO:0016616]
ypdB	0	0	1	0	0	0.186244	0.28814	0.678389	0.289527	Transcriptional regulatory protein YpdB	FUNCTION: Member of the two-component regulatory system YpdA/YpdB, which is part of a nutrient-sensing regulatory network composed of YpdA/YpdB, the high-affinity pyruvate signaling system BtsS/BtsR and their respective target proteins, YhjX and BtsT. YpdB regulates expression of yhjX by binding to its promoter region. Activation of the YpdA/YpdB signaling cascade also promotes BtsS/BtsR-mediated…	DNA binding [GO:0003677]; DNA-binding transcription activator activity [GO:0001216]; phosphorelay response regulator activity [GO:0000156]; transcription cis-regulatory region binding [GO:0000976]
ypdC	0	0	1	0	0	0.186244	0.28814	0.678389	0.289527	Uncharacterized HTH-type transcriptional regulator YpdC	0	DNA-binding transcription factor activity [GO:0003700]; sequence-specific DNA binding [GO:0043565]
ycjW	0	0	1	0	0	0.00091659	-0.866025	-0.866025	-0.866025	Uncharacterized HTH-type transcriptional regulator YcjW	0	DNA-binding transcription factor activity [GO:0003700]; transcription cis-regulatory region binding [GO:0000976]
nei	0	0	1	0	0	0.186244	0.28814	0.678389	0.289527	Endonuclease 8 (DNA glycosylase/AP lyase Nei) (EC 3.2.2.-) (EC 4.2.99.18) (DNA-(apurinic or apyrimidinic site) lyase Nei) (Endonuclease VIII)	FUNCTION: Involved in base excision repair of DNA damaged by oxidation or by mutagenic agents. Acts as DNA glycosylase that recognizes and removes damaged bases. Has a preference for oxidized pyrimidines, such as thymine glycol, 5,6-dihydrouracil and 5,6-dihydrothymine. Acts on DNA bubble and 3'-fork structures, suggesting a role in replication-associated DNA repair. Has AP (apurinic/apyrimidinic…	class I DNA-(apurinic or apyrimidinic site) endonuclease activity [GO:0140078]; damaged DNA binding [GO:0003684]; DNA-(apurinic or apyrimidinic site) endonuclease activity [GO:0003906]; oxidized pyrimidine nucleobase lesion DNA N-glycosylase activity [GO:0000703]; zinc ion binding [GO:0008270]
leuC	0	0	1	0	0	0.00137489	-0.607131	-0.734212	-0.733525	3-isopropylmalate dehydratase large subunit (EC 4.2.1.33) (Alpha-IPM isomerase) (IPMI) (Isopropylmalate isomerase)	FUNCTION: Catalyzes the isomerization between 2-isopropylmalate and 3-isopropylmalate, via the formation of 2-isopropylmaleate.	3-isopropylmalate dehydratase activity [GO:0003861]; 4 iron, 4 sulfur cluster binding [GO:0051539]; metal ion binding [GO:0046872]
yafL	0	0	1	0	0	0.00091659	-0.866025	-0.866025	-0.866025	Probable endopeptidase YafL (EC 3.4.-.-) (Uncharacterized lipoprotein YafL)	0	cysteine-type peptidase activity [GO:0008234]
yafM	0	0	1	0	0	0.186244	0.28814	0.678389	0.289527	0	0	0
acrF	0	0	1	0	0	0.160262	0.279964	0.615515	0.285026	Multidrug export protein AcrF (Acriflavine resistance protein F) (Protein EnvD)	FUNCTION: Part of the tripartite efflux system AcrEF-TolC. Involved in the efflux of indole and organic solvents. {ECO:0000269|PubMed:10518736, ECO:0000269|PubMed:11274125}.	efflux transmembrane transporter activity [GO:0015562]; xenobiotic transmembrane transporter activity [GO:0042910]
yafC	0	0	1	0	0	0.00091659	-0.866025	-0.866025	-0.866025	Uncharacterized HTH-type transcriptional regulator YafC	0	DNA-binding transcription factor activity [GO:0003700]; transcription cis-regulatory region binding [GO:0000976]
rnc	0	0	1	0	0	0.00091659	-0.866025	-0.866025	-0.866025	Ribonuclease 3 (EC 3.1.26.3) (Ribonuclease III) (RNase III)	FUNCTION: Digests double-stranded RNA formed within single-strand substrates, but not RNA-DNA hybrids. Involved in the processing of rRNA precursors, viral transcripts, some mRNAs and at least 1 tRNA (metY, a minor form of tRNA-init-Met). Cleaves the 30S primary rRNA transcript to yield the immediate precursors to the 16S and 23S rRNAs; cleavage can occur in assembled 30S, 50S and even 70S subuni…	ATP binding [GO:0005524]; double-stranded RNA binding [GO:0003725]; enzyme binding [GO:0019899]; magnesium ion binding [GO:0000287]; ribonuclease III activity [GO:0004525]; rRNA binding [GO:0019843]
rnb	0	0	1	0	0	0.00091659	-0.866025	-0.866025	-0.866025	Exoribonuclease 2 (EC 3.1.13.1) (Exoribonuclease II) (RNase II) (Ribonuclease II)	FUNCTION: Involved in mRNA degradation. Hydrolyzes single-stranded polyribonucleotides processively in the 3' to 5' direction (PubMed:11948193). RNases 2 and R (rnr) contribute to rRNA degradation during starvation, while RNase R and PNPase (pnp) are the major contributors to quality control of rRNA during steady state growth (PubMed:21135037). This RNase is required to decrease expression of RNa…	3'-5' exonuclease activity [GO:0008408]; exoribonuclease II activity [GO:0008859]; RNA binding [GO:0003723]
rnd	0	0	1	0	0	0.186244	0.28814	0.678389	0.289527	Ribonuclease D (RNase D) (EC 3.1.13.5)	FUNCTION: Exonuclease involved in the 3' processing of various precursor tRNAs. Initiates hydrolysis at the 3'-terminus of an RNA molecule and releases 5'-mononucleotides. {ECO:0000255|HAMAP-Rule:MF_01899, ECO:0000269|PubMed:3041371, ECO:0000269|PubMed:6263886}.	3'-5'-exoribonuclease activity [GO:0000175]; nucleic acid binding [GO:0003676]; nucleotide binding [GO:0000166]; ribonuclease D activity [GO:0033890]
cvpA	0	0	1	0	0	0.141586	0.121122	0.517048	0.144662	Colicin V production protein (Protein DedE) (Pur regulon 18 kDa protein)	FUNCTION: Required for colicin V production from plasmid IncFI ColV3-K30.	0
yaeP	0	0	1	0	0	0.00091659	-0.866025	-0.866025	-0.866025	UPF0253 protein YaeP	0	0
moeA	0	0	1	0	0	0.00168042	-0.54	-0.627069	-0.625671	Molybdopterin molybdenumtransferase (MPT Mo-transferase) (EC 2.10.1.1)	FUNCTION: Catalyzes the insertion of molybdate into adenylated molybdopterin with the concomitant release of AMP. {ECO:0000269|PubMed:15632135}.	identical protein binding [GO:0042802]; metal ion binding [GO:0046872]; molybdopterin adenylyltransferase activity [GO:0061598]; molybdopterin molybdotransferase activity [GO:0061599]
yciG	0	0	1	0	0	0.00137489	-0.607131	-0.734212	-0.733525	Uncharacterized protein YciG	0	0
modC	0	0	1	0	0	0.186244	0.28814	0.678389	0.289527	Molybdenum import ATP-binding protein ModC (EC 7.3.2.5)	FUNCTION: Part of the ABC transporter complex ModABC involved in molybdenum import. Responsible for energy coupling to the transport system. {ECO:0000255|HAMAP-Rule:MF_01705}.	ABC-type molybdate transporter activity [GO:0015412]; ATP binding [GO:0005524]; molybdenum ion transmembrane transporter activity [GO:0042888]
modB	0	0	1	0	0	0.00229148	-0.212774	-0.73595	-0.734469	Molybdenum transport system permease protein ModB	FUNCTION: Part of the binding-protein-dependent transport system for molybdenum; probably responsible for the translocation of the substrate across the membrane.	molybdate ion transmembrane transporter activity [GO:0015098]
fhlA	0	0	1	0	0	0.186244	0.28814	0.678389	0.289527	Formate hydrogenlyase transcriptional activator FhlA	FUNCTION: Required for induction of expression of the formate dehydrogenase H and hydrogenase-3 structural genes. Also activates expression of hyf operon (encodes the silent hydrogenase-4 gene cluster) (PubMed:12426353). {ECO:0000269|PubMed:12426353}.	ATP binding [GO:0005524]; bacterial-type cis-regulatory region sequence-specific DNA binding [GO:0000986]; identical protein binding [GO:0042802]
yaeB	0	0	1	0	0	0.0918961	-0.0590313	0.104393	-0.0504837	0	0	0
yciE	0	0	1	0	0	0.125514	0.285504	0.389909	0.29175	Protein YciE	0	0
ypfG	0	0	1	0	0	0.00091659	-0.866025	-0.866025	-0.866025	Uncharacterized protein YpfG	0	0
ypfH	0	0	1	0	0	0.00137489	-0.607131	-0.734212	-0.733525	Esterase YpfH (EC 3.1.-.-)	FUNCTION: Displays esterase activity toward palmitoyl-CoA and pNP-butyrate. {ECO:0000269|PubMed:15808744}.	carboxylic ester hydrolase activity [GO:0052689]; hydrolase activity, acting on ester bonds [GO:0016788]
rof	0	0	1	0	0	0.140825	0.184286	0.520004	0.150851	Protein rof	FUNCTION: Suppresses temperature-sensitive mutations in essential genes by modulating rho-dependent transcription termination.	0
ynbB	0	0	1	0	0	0.105371	0.125609	0.200006	0.143036	Uncharacterized protein YnbB	0	transferase activity, transferring phosphorus-containing groups [GO:0016772]
ynbC	0	0	1	0	0	0.00137489	-0.607131	-0.734212	-0.733525	Uncharacterized protein YnbC	0	lipase activity [GO:0016298]
mutH	0	0	1	0	0	0.00091659	-0.866025	-0.866025	-0.866025	DNA mismatch repair protein MutH (Methyl-directed mismatch repair protein)	FUNCTION: Sequence-specific endonuclease that cleaves unmethylated GATC sequences. It is involved in DNA mismatch repair.	DNA binding [GO:0003677]; endonuclease activity [GO:0004519]; T/G mismatch-specific endonuclease activity [GO:0043765]
ynbD	0	0	1	0	0	0.122227	0.0774943	0.348009	0.0313929	Uncharacterized protein YnbD	0	protein tyrosine/serine/threonine phosphatase activity [GO:0008138]; protein tyrosine phosphatase activity [GO:0004725]
yahJ	0	0	1	0	0	0.00137489	-0.607131	-0.734212	-0.733525	Uncharacterized protein YahJ	0	hydrolase activity, acting on carbon-nitrogen (but not peptide) bonds, in cyclic amidines [GO:0016814]
yahK	0	0	1	0	0	0.111791	0.0799262	0.307619	0.0661206	Aldehyde reductase YahK (EC 1.1.1.2) (Zinc-dependent alcohol dehydrogenase YahK)	FUNCTION: Catalyzes the reduction of a wide range of aldehydes into their corresponding alcohols. Has a strong preference for NADPH over NADH as the electron donor. Cannot use a ketone as substrate. Is a major source of NADPH-dependent aldehyde reductase activity in E.coli. The in vivo functions of YahK has yet to be determined. {ECO:0000269|PubMed:23093176}.	alcohol dehydrogenase (NADP+) activity [GO:0008106]; oxidoreductase activity, acting on the CH-OH group of donors, NAD or NADP as acceptor [GO:0016616]; zinc ion binding [GO:0008270]
rmuC	0	0	1	0	0	0.00091659	-0.866025	-0.866025	-0.866025	DNA recombination protein RmuC	FUNCTION: Involved in DNA recombination.	0
yahF	0	0	1	0	0	0.114699	0.0976874	0.304653	0.0949934	Uncharacterized protein YahF	0	succinate-CoA ligase (ADP-forming) activity [GO:0004775]; succinate-CoA ligase (GDP-forming) activity [GO:0004776]
crp	0	0	1	0	0	0.126715	0.0315088	0.409803	0.0448158	cAMP-activated global transcriptional regulator CRP (Catabolite activator protein) (CAP) (Catabolite gene activator) (cAMP receptor protein) (CRP) (cAMP regulatory protein)	FUNCTION: A global transcription regulator. Complexes with cyclic AMP (cAMP) which allosterically activates DNA binding (to consensus sequence 5'-AAATGTGATCTAGATCACATTT-3') to directly regulate the transcription of about 300 genes in about 200 operons and indirectly regulate the expression of about half the genome. There are 3 classes of CRP promoters; class I promoters have a single CRP-binding …	cAMP binding [GO:0030552]; DNA binding, bending [GO:0008301]; DNA-binding transcription factor activity [GO:0003700]; identical protein binding [GO:0042802]; minor groove of adenine-thymine-rich DNA binding [GO:0003680]; sequence-specific DNA binding [GO:0043565]
crr	0	0	1	0	0	0.00091659	-0.866025	-0.866025	-0.866025	PTS system glucose-specific EIIA component (EIIA-Glc) (EIII-Glc) (Glucose-specific phosphotransferase enzyme IIA component)	FUNCTION: The phosphoenolpyruvate-dependent sugar phosphotransferase system (sugar PTS), a major carbohydrate active transport system, catalyzes the phosphorylation of incoming sugar substrates concomitantly with their translocation across the cell membrane (PubMed:3129430, PubMed:17158705). The enzyme II complex composed of PtsG and Crr is involved in glucose transport (PubMed:2657735). The non-…	kinase activity [GO:0016301]; metal ion binding [GO:0046872]
yagY	0	0	1	0	0	0.00091659	-0.866025	-0.866025	-0.866025	0	0	0
aldB	0	0	1	0	0	0.136221	0.282251	0.512857	0.289371	Aldehyde dehydrogenase B (EC 1.2.1.4) (Acetaldehyde dehydrogenase)	FUNCTION: Catalyzes the NADP(+)-dependent oxidation of diverse aldehydes to their corresponding carboxylic acids, with a preference for acetaldehyde and chloroacetaldehyde (PubMed:15659684). May play a role in detoxifying aldehydes present during stationary phase (Probable). Cannot use NAD(+) instead of NADP(+) as the electron acceptor. To a lesser extent is also able to oxidize propionaldehyde (…	aldehyde dehydrogenase (NAD+) activity [GO:0004029]; aldehyde dehydrogenase (NADP+) activity [GO:0033721]; oxidoreductase activity [GO:0016491]
aldA	0	0	1	0	0	0.0973271	-0.0233907	0.127757	-0.0202867	Lactaldehyde dehydrogenase (EC 1.2.1.22) (Aldehyde dehydrogenase A) (Glycolaldehyde dehydrogenase) (EC 1.2.1.21)	FUNCTION: Acts on lactaldehyde as well as other aldehydes.	glycolaldehyde dehydrogenase activity [GO:0050569]; identical protein binding [GO:0042802]; lactaldehyde dehydrogenase activity [GO:0008911]; succinate-semialdehyde dehydrogenase (NAD+) activity [GO:0004777]
pabB	0	0	1	0	0	0.142335	0.188288	0.524438	0.204452	Aminodeoxychorismate synthase component 1 (ADC synthase) (ADCS) (EC 2.6.1.85) (4-amino-4-deoxychorismate synthase component 1)	FUNCTION: Part of a heterodimeric complex that catalyzes the two-step biosynthesis of 4-amino-4-deoxychorismate (ADC), a precursor of p-aminobenzoate (PABA) and tetrahydrofolate. In the first step, a glutamine amidotransferase (PabA) generates ammonia as a substrate that, along with chorismate, is used in the second step, catalyzed by aminodeoxychorismate synthase (PabB) to produce ADC. PabB, in …	4-amino-4-deoxychorismate synthase activity [GO:0046820]; magnesium ion binding [GO:0000287]
ypeA	0	0	1	0	0	0.152257	0.108777	0.557789	0.179425	Acetyltransferase YpeA (EC 2.3.1.-)	0	N-acetyltransferase activity [GO:0008080]
torR	0	0	1	0	0	0.142589	0.290141	0.523158	0.287906	TorCAD operon transcriptional regulatory protein TorR	FUNCTION: Member of the two-component regulatory system TorS/TorR involved in the anaerobic utilization of trimethylamine-N-oxide (TMAO). Phosphorylated TorR activates the transcription of the torCAD operon by binding to four decameric boxes located in the torCAD promoter. Box1, 2 and 4 contain the DNA sequence 5'-CTGTTCATAT-3' and box3 contains the DNA sequence 5'-CCGTTCATCC-3'. Phosphorylated a…	DNA-binding transcription activator activity [GO:0001216]; phosphorelay response regulator activity [GO:0000156]; transcription cis-regulatory region binding [GO:0000976]
yagT	0	0	1	0	0	0.00091659	-0.866025	-0.866025	-0.866025	0	0	0
acrR	0	0	1	0	0	0.00229148	-0.212774	-0.73595	-0.734469	HTH-type transcriptional regulator AcrR (Potential acrAB operon repressor)	FUNCTION: Potential regulator protein for the acrAB genes.	DNA-binding transcription factor activity [GO:0003700]; drug binding [GO:0008144]; sequence-specific DNA binding [GO:0043565]; transcription cis-regulatory region binding [GO:0000976]
torC	0	0	1	0	0	0.138063	0.0980487	0.479922	0.106011	Cytochrome c-type protein TorC	FUNCTION: Part of the anaerobic respiratory chain of trimethylamine-N-oxide reductase TorA. Acts by transferring electrons from the membranous menaquinones to TorA. This transfer probably involves an electron transfer pathway from menaquinones to the N-terminal domain of TorC, then from the N-terminus to the C-terminus, and finally to TorA. TorC apocytochrome negatively autoregulates the torCAD o…	electron transfer activity [GO:0009055]; heme binding [GO:0020037]; iron ion binding [GO:0005506]
yagA	0	0	1	0	0	0.186244	0.28814	0.678389	0.289527	Uncharacterized protein YagA	0	nucleic acid binding [GO:0003676]
msrA	0	0	1	0	0	0.00137489	-0.607131	-0.734212	-0.733525	Peptide methionine sulfoxide reductase MsrA (Protein-methionine-S-oxide reductase) (EC 1.8.4.11) (Peptide-methionine (S)-S-oxide reductase) (Peptide Met(O) reductase)	FUNCTION: Could have an important function as a repair enzyme for proteins that have been inactivated by oxidation. Catalyzes the reversible oxidation-reduction of methionine sulfoxide in proteins to methionine. {ECO:0000269|PubMed:10964927}.	L-methionine-(S)-S-oxide reductase activity [GO:0036456]; oxidoreductase activity, acting on a sulfur group of donors, disulfide as acceptor [GO:0016671]; peptide-methionine (S)-S-oxide reductase activity [GO:0008113]
yphH	0	0	1	0	0	0.00259701	-0.157856	-0.626499	-0.625624	Uncharacterized protein YphH	0	0
prfH	0	0	1	0	0	0.00091659	-0.866025	-0.866025	-0.866025	Putative peptide chain release factor homolog (RF-H)	FUNCTION: Could be involved in translational termination.	translation release factor activity [GO:0003747]
sucC	0	0	1	0	0	0.00091659	-0.866025	-0.866025	-0.866025	Succinate--CoA ligase [ADP-forming] subunit beta (EC 6.2.1.5) (Succinyl-CoA synthetase subunit beta) (SCS-beta)	FUNCTION: Succinyl-CoA synthetase functions in the citric acid cycle (TCA), coupling the hydrolysis of succinyl-CoA to the synthesis of either ATP or GTP and thus represents the only step of substrate-level phosphorylation in the TCA. The beta subunit provides nucleotide specificity of the enzyme and binds the substrate succinate, while the binding sites for coenzyme A and phosphate are found in …	ATP binding [GO:0005524]; magnesium ion binding [GO:0000287]; succinate-CoA ligase (ADP-forming) activity [GO:0004775]
sucD	0	0	1	0	0	0.00091659	-0.866025	-0.866025	-0.866025	Succinate--CoA ligase [ADP-forming] subunit alpha (EC 6.2.1.5) (Succinyl-CoA synthetase subunit alpha) (SCS-alpha)	FUNCTION: Succinyl-CoA synthetase functions in the citric acid cycle (TCA), coupling the hydrolysis of succinyl-CoA to the synthesis of either ATP or GTP and thus represents the only step of substrate-level phosphorylation in the TCA. The alpha subunit of the enzyme binds the substrates coenzyme A and phosphate, while succinate binding and nucleotide specificity is provided by the beta subunit. C…	nucleotide binding [GO:0000166]; succinate-CoA ligase (ADP-forming) activity [GO:0004775]; succinate-CoA ligase (GDP-forming) activity [GO:0004776]
sucA	0	0	1	0	0	0.00183318	-0.345897	-0.735084	-0.733904	2-oxoglutarate dehydrogenase E1 component (EC 1.2.4.2) (Alpha-ketoglutarate dehydrogenase)	FUNCTION: E1 component of the 2-oxoglutarate dehydrogenase (OGDH) complex which catalyzes the decarboxylation of 2-oxoglutarate, the first step in the conversion of 2-oxoglutarate to succinyl-CoA and CO(2). {ECO:0000269|PubMed:17367808}.	identical protein binding [GO:0042802]; magnesium ion binding [GO:0000287]; nucleotide binding [GO:0000166]; oxoglutarate dehydrogenase (succinyl-transferring) activity [GO:0004591]; thiamine pyrophosphate binding [GO:0030976]
mdtL	0	0	1	0	0	0.00091659	-0.866025	-0.866025	-0.866025	Multidrug resistance protein MdtL	FUNCTION: Confers resistance to chloramphenicol. {ECO:0000269|PubMed:11566977}.	xenobiotic transmembrane transporter activity [GO:0042910]
yncI	0	0	1	0	0	0.0952455	0.029383	0.0771239	0.216246	Putative transposase YncI	0	DNA binding [GO:0003677]; transposase activity [GO:0004803]
sdaB	0	0	1	0	0	0.00137489	-0.607131	-0.734212	-0.733525	L-serine dehydratase 2 (SDH 2) (EC 4.3.1.17) (L-serine deaminase 2) (L-SD2)	FUNCTION: Deaminates also threonine, particularly when it is present in high concentration.	4 iron, 4 sulfur cluster binding [GO:0051539]; L-serine ammonia-lyase activity [GO:0003941]; metal ion binding [GO:0046872]
prfC	0	0	1	0	0	0.00091659	-0.866025	-0.866025	-0.866025	Peptide chain release factor RF3 (RF-3)	FUNCTION: Increases the formation of ribosomal termination complexes and stimulates activities of RF-1 and RF-2. It binds guanine nucleotides and has strong preference for UGA stop codons. It may interact directly with the ribosome. The stimulation of RF-1 and RF-2 is significantly reduced by GTP and GDP, but not by GMP.	GDP binding [GO:0019003]; GTPase activity [GO:0003924]; GTP binding [GO:0005525]; translation release factor activity, codon nonspecific [GO:0016150]; translation release factor activity, codon specific [GO:0016149]
yncC	0	0	1	0	0	0.0981629	-0.0822014	0.11605	-0.0682377	0	0	0
yaiW	0	0	1	0	0	0.142335	0.188288	0.524438	0.204452	Uncharacterized protein YaiW	0	0
yncE	0	0	1	0	0	0.00137489	-0.607131	-0.734212	-0.733525	Uncharacterized protein YncE	0	DNA binding [GO:0003677]
yaiI	0	0	1	0	0	0.00229148	-0.212774	-0.73595	-0.734469	UPF0178 protein YaiI	0	0
mutS	0	0	1	0	0	0.160262	0.279964	0.615515	0.285026	DNA mismatch repair protein MutS	FUNCTION: This protein is involved in the repair of mismatches in DNA. It is possible that it carries out the mismatch recognition step. This protein has a weak ATPase activity.	adenine/cytosine mispair binding [GO:0032136]; ADP binding [GO:0043531]; ATPase, acting on DNA [GO:0008094]; ATP binding [GO:0005524]; damaged DNA binding [GO:0003684]; DNA binding, bending [GO:0008301]; identical protein binding [GO:0042802]; mismatched DNA binding [GO:0030983]
rtcB	0	0	1	0	0	0.00091659	-0.866025	-0.866025	-0.866025	RNA-splicing ligase RtcB (EC 6.5.1.8) (3'-phosphate/5'-hydroxy nucleic acid ligase)	FUNCTION: GTP-dependent RNA ligase that is involved in tRNA splicing and RNA repair (PubMed:21224389, PubMed:21757685, PubMed:22045815, PubMed:22730297, PubMed:22474365, PubMed:26858100). Joins RNA with 2',3'-cyclic-phosphate or 3'-phosphate ends to RNA with 5'-hydroxy ends (PubMed:21224389, PubMed:21757685, PubMed:22045815, PubMed:22730297, PubMed:22474365, PubMed:26858100). Also acts as a DNA l…	DNA ligase activity [GO:0003909]; GTP binding [GO:0005525]; manganese ion binding [GO:0030145]; RNA ligase activity [GO:0008452]
fdhD	0	0	1	0	0	0.0030553	-0.0565911	-0.623935	-0.625787	Sulfur carrier protein FdhD (Sulfurtransferase FdhD)	FUNCTION: Required for formate dehydrogenase (FDH) activity (PubMed:3077634, PubMed:8522521, PubMed:22194618, PubMed:25649206). Acts as a sulfur carrier protein that transfers sulfur from IscS to the molybdenum cofactor prior to its insertion into FDH. Specifically interacts with IscS and stimulates its cysteine desulfurase activity. Also binds the molybdenum cofactor (PubMed:22194618, PubMed:256…	molybdopterin cofactor binding [GO:0043546]; sulfur carrier activity [GO:0097163]; sulfurtransferase activity [GO:0016783]
yaiP	0	0	1	0	0	0.0973271	-0.0233907	0.127757	-0.0202867	Uncharacterized glycosyltransferase YaiP (EC 2.4.-.-)	0	glycosyltransferase activity [GO:0016757]; ligase activity [GO:0016874]
pgpB	0	0	1	0	0	0.00091659	-0.866025	-0.866025	-0.866025	Phosphatidylglycerophosphatase B (EC 3.1.3.27) (Diacylglycerol pyrophosphate phosphatase) (DGPP phosphatase) (EC 3.1.3.81) (Phosphatidate phosphatase) (EC 3.1.3.4) (Undecaprenyl pyrophosphate phosphatase) (EC 3.6.1.27) (Undecaprenyl-diphosphatase)	FUNCTION: Catalyzes the dephosphorylation of diacylglycerol diphosphate (DGPP) to phosphatidate (PA) and the subsequent dephosphorylation of PA to diacylglycerol (DAG). Also has undecaprenyl pyrophosphate phosphatase activity, required for the biosynthesis of the lipid carrier undecaprenyl phosphate. Can also use lysophosphatidic acid (LPA) and phosphatidylglycerophosphate as substrates. The patt…	diacylglycerol diphosphate phosphatase activity [GO:0000810]; phosphatidate phosphatase activity [GO:0008195]; phosphatidylglycerophosphatase activity [GO:0008962]; undecaprenyl-diphosphatase activity [GO:0050380]
rsd	0	0	1	0	0	0.128968	0.197426	0.426565	0.0837013	Regulator of sigma D	FUNCTION: Binds RpoD and negatively regulates RpoD-mediated transcription activation by preventing the interaction between the primary sigma factor RpoD with the catalytic core of the RNA polymerase and with promoter DNA. May be involved in replacement of the RNA polymerase sigma subunit from RpoD to RpoS during the transition from exponential growth to the stationary phase. {ECO:0000255|HAMAP-Ru…	sigma factor antagonist activity [GO:0016989]
clcB	0	0	1	0	0	0.128796	0.155044	0.427257	0.126294	Voltage-gated ClC-type chloride channel ClcB	FUNCTION: Probably acts as an electrical shunt for an outwardly-directed proton pump that is linked to amino acid decarboxylation, as part of the extreme acid resistance (XAR) response. {ECO:0000269|PubMed:12384697}.	voltage-gated chloride channel activity [GO:0005247]
priC	0	0	1	0	0	0.090655	-0.0516785	0.0337251	-0.0445566	Primosomal replication protein N''	FUNCTION: PriA recognizes a specific hairpin sequence on bacteriophage phi X174 ssDNA. This structure is then recognized and bound by proteins PriB and PriC. Formation of the primosome proceeds with the subsequent actions of DnaB, DnaC, DnaT and primase.	DNA binding [GO:0003677]
ynfD	0	0	1	0	0	0.141586	0.121122	0.517048	0.144662	Uncharacterized protein YnfD	0	0
priA	0	0	1	0	0	0.134373	0.177874	0.445851	0.184394	Primosomal protein N' (EC 3.6.4.-) (ATP-dependent helicase PriA) (Replication factor Y)	FUNCTION: Involved in the restart of stalled replication forks. Recognizes and binds the arrested nascent DNA chain at stalled replication forks. It can open the DNA duplex, via its helicase activity, and promote assembly of the primosome and loading of the major replicative helicase DnaB onto DNA. Is also involved in initiation of normal DNA replication in various plasmids and phages. Binds to b…	3'-5' DNA helicase activity [GO:0043138]; ATP binding [GO:0005524]; DNA binding [GO:0003677]; helicase activity [GO:0004386]; hydrolase activity [GO:0016787]; zinc ion binding [GO:0008270]
ypjA	0	0	1	0	0	0.00137489	-0.607131	-0.734212	-0.733525	Uncharacterized outer membrane protein YpjA	0	0
ppc	0	0	1	0	0	0.0964269	-0.0209207	0.0875757	-0.0209132	Phosphoenolpyruvate carboxylase (PEPC) (PEPCase) (EC 4.1.1.31)	FUNCTION: Forms oxaloacetate, a four-carbon dicarboxylic acid source for the tricarboxylic acid cycle.	magnesium ion binding [GO:0000287]; phosphoenolpyruvate carboxylase activity [GO:0008964]
yneK	0	0	1	0	0	0.00091659	-0.866025	-0.866025	-0.866025	Uncharacterized protein YneK	0	0
artJ	0	0	1	0	0	0.15883	0.14231	0.606473	0.202823	ABC transporter arginine-binding protein 1	FUNCTION: Part of the ABC transporter complex ArtPIQMJ involved in arginine transport. Binds L-arginine with high affinity. {ECO:0000269|PubMed:8801422}.	amino acid binding [GO:0016597]; arginine binding [GO:0034618]; ligand-gated ion channel activity [GO:0015276]
ppk	0	0	1	0	0	0.00091659	-0.866025	-0.866025	-0.866025	Polyphosphate kinase (EC 2.7.4.1) (ATP-polyphosphate phosphotransferase) (Polyphosphoric acid kinase)	FUNCTION: Catalyzes the reversible transfer of the terminal phosphate of ATP to form a long-chain polyphosphate (polyP). Can form linear polymers of orthophosphate with chain lengths up to 1000 or more. Can use GTP instead of ATP, but the efficiency of GTP is 5% that of ATP. Also exhibits several other enzymatic activities, which include: ATP synthesis from polyP in the presence of excess ADP, ge…	ATP binding [GO:0005524]; diphosphotransferase activity [GO:0016778]; metal ion binding [GO:0046872]; phosphotransferase activity, phosphate group as acceptor [GO:0016776]; polyphosphate:AMP phosphotransferase activity [GO:0043751]; polyphosphate kinase activity [GO:0008976]
pps	0	0	1	0	0	0.142589	0.290141	0.523158	0.287906	0	0	0
asd	0	0	1	0	0	0.136221	0.282251	0.512857	0.289371	Aspartate-semialdehyde dehydrogenase (ASA dehydrogenase) (ASADH) (EC 1.2.1.11) (Aspartate-beta-semialdehyde dehydrogenase)	FUNCTION: Catalyzes the NADPH-dependent formation of L-aspartate-semialdehyde (L-ASA) by the reductive dephosphorylation of L-aspartyl-4-phosphate. {ECO:0000269|PubMed:11368768, ECO:0000269|PubMed:6102909}.	aspartate-semialdehyde dehydrogenase activity [GO:0004073]; NAD binding [GO:0051287]; NADP binding [GO:0050661]; protein dimerization activity [GO:0046983]
asr	0	0	1	0	0	0.0918961	-0.0590313	0.104393	-0.0504837	Acid shock protein	FUNCTION: Required for growth and/or survival at acidic conditions (pH 4.5). Needed for the adaptation process at pH 4.5 that enables cells to survive at extremely low pH (pH 2.0). {ECO:0000269|PubMed:12670971}.	0
hsdM	0	0	1	0	0	0.00091659	-0.866025	-0.866025	-0.866025	Type I restriction enzyme EcoKI M protein (M.EcoKI) (EC 2.1.1.72)	FUNCTION: The M and S subunits together form a methyltransferase (MTase) that methylates two adenine residues in complementary strands of a bipartite DNA recognition sequence. In the presence of the R subunit the complex can also act as an endonuclease, binding to the same target sequence but cutting the DNA some distance from this site. Whether the DNA is cut or modified depends on the methylati…	DNA binding [GO:0003677]; N-methyltransferase activity [GO:0008170]; site-specific DNA-methyltransferase (adenine-specific) activity [GO:0009007]
gadA	0	0	1	0	0	0.00137489	-0.607131	-0.734212	-0.733525	Glutamate decarboxylase alpha (GAD-alpha) (EC 4.1.1.15)	FUNCTION: Converts glutamate to gamma-aminobutyrate (GABA), consuming one intracellular proton in the reaction. The gad system helps to maintain a near-neutral intracellular pH when cells are exposed to extremely acidic conditions. The ability to survive transit through the acidic conditions of the stomach is essential for successful colonization of the mammalian host by commensal and pathogenic …	glutamate decarboxylase activity [GO:0004351]; pyridoxal phosphate binding [GO:0030170]
pncB	0	0	1	0	0	0.00091659	-0.866025	-0.866025	-0.866025	Nicotinate phosphoribosyltransferase (NAPRTase) (EC 6.3.4.21)	FUNCTION: Catalyzes the synthesis of beta-nicotinate D-ribonucleotide from nicotinate and 5-phospho-D-ribose 1-phosphate at the expense of ATP. {ECO:0000255|HAMAP-Rule:MF_00570, ECO:0000269|PubMed:2211655}.	ligase activity, forming carbon-nitrogen bonds [GO:0016879]; nicotinate-nucleotide diphosphorylase (carboxylating) activity [GO:0004514]; nicotinate phosphoribosyltransferase activity [GO:0004516]
gadE	0	0	1	0	0	0.00091659	-0.866025	-0.866025	-0.866025	Transcriptional regulator GadE	FUNCTION: Regulates the expression of several genes involved in acid resistance. Required for the expression of gadA and gadBC, among others, regardless of media or growth conditions. Binds directly to the 20 bp GAD box found in the control regions of both loci. {ECO:0000269|PubMed:12940989, ECO:0000269|PubMed:14702398}.	DNA binding [GO:0003677]
hsdS	0	0	1	0	0	0.00091659	-0.866025	-0.866025	-0.866025	Type-1 restriction enzyme EcoKI specificity protein (S.EcoKI) (Type I restriction enzyme EcoKI specificity protein) (S protein)	FUNCTION: The M and S subunits together form a methyltransferase (MTase) that methylates two adenine residues in complementary strands of a bipartite DNA recognition sequence. In the presence of the R subunit the complex can also act as an endonuclease, binding to the same target sequence but cutting the DNA some distance from this site. Whether the DNA is cut or modified depends on the methylati…	DNA binding [GO:0003677]
ynhG	0	0	1	0	0	0.137179	0.162646	0.491522	0.304649	Probable L,D-transpeptidase YnhG (EC 2.-.-.-)	FUNCTION: Responsible, at least in part, for generating a meso-diaminopimelyl-3-a meso-diaminopimelyl-3 cross-link. {ECO:0000269|PubMed:18456808}.	glycosyltransferase activity [GO:0016757]; peptidoglycan L,D-transpeptidase activity [GO:0071972]
hypB	0	0	1	0	0	0.00274977	-0.30938	-0.628954	-0.627094	Hydrogenase maturation factor HypB (Hydrogenase isoenzymes nickel incorporation protein HypB)	FUNCTION: Involved in the maturation of [NiFe] hydrogenases. Required for nickel insertion into the metal center of the hydrogenase (PubMed:7601092, PubMed:8756471). Exhibits a low intrinsic GTPase activity, which is essential for nickel insertion (PubMed:7601092, PubMed:21544686, PubMed:27951644). In the presence of GDP, nickel, but not zinc, is transferred from the HypB GTPase domain (G-domain)…	GTPase activity [GO:0003924]; GTP binding [GO:0005525]; nickel cation binding [GO:0016151]; zinc ion binding [GO:0008270]
greA	0	0	1	0	0	0.122829	0.258912	0.38392	0.0663336	Transcription elongation factor GreA (Transcript cleavage factor GreA)	FUNCTION: Necessary for efficient RNA polymerase transcription elongation past template-encoded arresting sites. The arresting sites in DNA have the property of trapping a certain fraction of elongating RNA polymerases that pass through, resulting in locked ternary complexes. Cleavage of the nascent transcript by cleavage factors such as GreA or GreB allows the resumption of elongation from the n…	bacterial-type RNA polymerase holo enzyme binding [GO:0001108]; DNA binding [GO:0003677]; RNA polymerase binding [GO:0070063]
fhuC	0	0	1	0	0	0.00091659	-0.866025	-0.866025	-0.866025	Iron(3+)-hydroxamate import ATP-binding protein FhuC (EC 7.2.2.16) (Ferric hydroxamate uptake protein C) (Ferrichrome transport ATP-binding protein FhuC) (Iron(III)-hydroxamate import ATP-binding protein FhuC)	FUNCTION: Part of the ABC transporter complex FhuCDB involved in iron(3+)-hydroxamate import. Responsible for energy coupling to the transport system. {ECO:0000269|PubMed:1551849}.	ABC-type ferric hydroxamate transporter activity [GO:0015625]; ATP binding [GO:0005524]
pepQ	0	0	1	0	0	0.00244424	-0.296287	-0.627266	-0.626281	Xaa-Pro dipeptidase (X-Pro dipeptidase) (EC 3.4.13.9) (Imidodipeptidase) (Proline dipeptidase) (Prolidase)	FUNCTION: Splits dipeptides with a prolyl residue in the C-terminal position and a polar or nonpolar amino acid at the N-terminal position. With much lower efficiency, also catalyzes the stereoselective hydrolysis of a wide variety of organophosphate triesters and organophosphonate diesters. Is able to hydrolyze the organophosphorus insecticide paraoxon and the p-nitrophenyl analogs of the nerve …	aminopeptidase activity [GO:0004177]; dipeptidase activity [GO:0016805]; manganese ion binding [GO:0030145]; metallodipeptidase activity [GO:0070573]; peptidase activity [GO:0008233]; phosphoric triester hydrolase activity [GO:0016795]; proline dipeptidase activity [GO:0102009]
miaB	0	0	1	0	0	0.00183318	-0.345897	-0.735084	-0.733904	tRNA-2-methylthio-N(6)-dimethylallyladenosine synthase (EC 2.8.4.3) ((Dimethylallyl)adenosine tRNA methylthiotransferase MiaB) (tRNA-i(6)A37 methylthiotransferase)	FUNCTION: Catalyzes the methylthiolation of N6-(dimethylallyl)adenosine (i(6)A), leading to the formation of 2-methylthio-N6-(dimethylallyl)adenosine (ms(2)i(6)A) at position 37 in tRNAs that read codons beginning with uridine. {ECO:0000255|HAMAP-Rule:MF_01864, ECO:0000269|PubMed:10572129}.	4 iron, 4 sulfur cluster binding [GO:0051539]; metal ion binding [GO:0046872]; methylthiotransferase activity [GO:0035596]; N6-isopentenyladenosine methylthiotransferase activity [GO:0035597]
dusB	0	0	1	0	0	0.186244	0.28814	0.678389	0.289527	tRNA-dihydrouridine synthase B (EC 1.3.1.-)	FUNCTION: Catalyzes the synthesis of 5,6-dihydrouridine (D), a modified base found in the D-loop of most tRNAs, via the reduction of the C5-C6 double bond in target uridines. {ECO:0000255|HAMAP-Rule:MF_02042, ECO:0000269|PubMed:11983710}.	flavin adenine dinucleotide binding [GO:0050660]; FMN binding [GO:0010181]; tRNA binding [GO:0000049]; tRNA dihydrouridine synthase activity [GO:0017150]
sufI	0	0	1	0	0	0.113833	0.022752	0.240066	0.023674	0	0	0
fumC	0	0	1	0	0	0.145256	0.122606	0.538844	0.134291	Fumarate hydratase class II (Fumarase C) (EC 4.2.1.2) (Aerobic fumarase) (Iron-independent fumarase)	FUNCTION: Involved in the TCA cycle. FumC seems to be a backup enzyme for FumA under conditions of iron limitation and oxidative stress (PubMed:7592392). Catalyzes the stereospecific interconversion of fumarate to L-malate (PubMed:1917897, PubMed:3282546). {ECO:0000269|PubMed:1917897, ECO:0000269|PubMed:3282546, ECO:0000269|PubMed:7592392, ECO:0000305|PubMed:8496960}.	fumarate hydratase activity [GO:0004333]; identical protein binding [GO:0042802]
hscA	0	0	1	0	0	0.00259701	-0.288565	-0.634897	-0.629356	Chaperone protein HscA (Hsc66)	FUNCTION: Chaperone involved in the maturation of iron-sulfur cluster-containing proteins. Has a low intrinsic ATPase activity which is markedly stimulated by HscB. Involved in the maturation of IscU.	ADP binding [GO:0043531]; ATP binding [GO:0005524]; unfolded protein binding [GO:0051082]
hscC	0	0	1	0	0	0.00091659	-0.866025	-0.866025	-0.866025	Chaperone protein HscC (Hsc62)	FUNCTION: Probable chaperone. Has ATPase activity. Not stimulated by DnaJ.	ATP binding [GO:0005524]
hscB	0	0	1	0	0	0.066303	-0.0905446	-0.242711	-0.12194	Co-chaperone protein HscB (Hsc20)	FUNCTION: Co-chaperone involved in the maturation of iron-sulfur cluster-containing proteins. Seems to help targeting proteins to be folded toward HscA.	ATPase activator activity [GO:0001671]; chaperone binding [GO:0051087]
pepE	0	0	1	0	0	0.129833	0.0424116	0.442052	0.031389	Peptidase E (EC 3.4.13.21) (Alpha-aspartyl dipeptidase) (Asp-specific dipeptidase) (Dipeptidase E)	FUNCTION: Hydrolyzes dipeptides containing N-terminal aspartate residues. May play a role in allowing the cell to use peptide aspartate to spare carbon otherwise required for the synthesis of the aspartate family of amino acids. {ECO:0000255|HAMAP-Rule:MF_00510}.	dipeptidase activity [GO:0016805]; peptidase activity [GO:0008233]; serine-type peptidase activity [GO:0008236]
carB	0	0	1	0	0	0.00137489	-0.607131	-0.734212	-0.733525	Carbamoyl-phosphate synthase large chain (EC 6.3.5.5) (Carbamoyl-phosphate synthetase ammonia chain)	0	amino acid binding [GO:0016597]; ATP binding [GO:0005524]; carbamoyl-phosphate synthase (ammonia) activity [GO:0004087]; carbamoyl-phosphate synthase (glutamine-hydrolyzing) activity [GO:0004088]; metal ion binding [GO:0046872]; nucleotide binding [GO:0000166]
yjbJ	0	0	1	0	0	0.125514	0.285504	0.389909	0.29175	UPF0337 protein YjbJ	0	0
prmA	0	0	1	0	0	0.00091659	-0.866025	-0.866025	-0.866025	Ribosomal protein L11 methyltransferase (L11 Mtase) (EC 2.1.1.-)	FUNCTION: Methylates ribosomal protein L11. {ECO:0000255|HAMAP-Rule:MF_00735, ECO:0000269|PubMed:372746, ECO:0000269|PubMed:7715456}.	protein-lysine N-methyltransferase activity [GO:0016279]
elaB	0	0	1	0	0	0.140334	0.105847	0.434815	0.106526	Protein ElaB	0	ribosome binding [GO:0043022]
prmC	0	0	1	0	0	0.00221509	-0.423083	-0.546837	-0.54208	Release factor glutamine methyltransferase (RF MTase) (EC 2.1.1.297) (M.EcoKHemKP) (N5-glutamine methyltransferase PrmC) (Protein release factor methylation C) (Protein-(glutamine-N5) MTase PrmC) (Protein-glutamine N-methyltransferase PrmC)	FUNCTION: Methylates the class 1 translation termination release factors RF1/PrfA and RF2/PrfB on the glutamine residue of the universally conserved GGQ motif, i.e. on 'Gln-235' in RF1 and on 'Gln-252' in RF2. {ECO:0000269|PubMed:11805295, ECO:0000269|PubMed:11847124, ECO:0000269|PubMed:16364916}.	nucleic acid binding [GO:0003676]; protein-(glutamine-N5) methyltransferase activity [GO:0102559]; protein-glutamine N-methyltransferase activity [GO:0036009]; protein methyltransferase activity [GO:0008276]; S-adenosylmethionine-dependent methyltransferase activity [GO:0008757]
ppiC	0	0	1	0	0	0.140334	0.105847	0.434815	0.106526	Peptidyl-prolyl cis-trans isomerase C (PPIase C) (EC 5.2.1.8) (Par10) (Parvulin) (Rotamase C)	FUNCTION: PPIases accelerate the folding of proteins. It prefers amino acid residues with hydrophobic side chains like leucine and phenylalanine in the P1 position of the peptides substrates.	peptidyl-prolyl cis-trans isomerase activity [GO:0003755]
yjbH	0	0	1	0	0	0.119176	0.0304314	0.353956	0.0727225	Uncharacterized lipoprotein YjbH	0	0
sdhB	0	0	1	0	0	0.186244	0.28814	0.678389	0.289527	Succinate dehydrogenase iron-sulfur subunit (EC 1.3.5.1)	FUNCTION: Two distinct, membrane-bound, FAD-containing enzymes are responsible for the catalysis of fumarate and succinate interconversion; the fumarate reductase is used in anaerobic growth, and the succinate dehydrogenase is used in aerobic growth.	2 iron, 2 sulfur cluster binding [GO:0051537]; 3 iron, 4 sulfur cluster binding [GO:0051538]; 4 iron, 4 sulfur cluster binding [GO:0051539]; electron transfer activity [GO:0009055]; iron-sulfur cluster binding [GO:0051536]; metal ion binding [GO:0046872]; succinate dehydrogenase (ubiquinone) activity [GO:0008177]
yjaH	0	0	1	0	0	0.00137489	-0.607131	-0.734212	-0.733525	Uncharacterized protein YjaH	0	0
perR	0	0	1	0	0	0.119047	0.102584	0.346219	0.0722831	HTH-type transcriptional regulator PerR (Peroxide resistance protein PerR)	FUNCTION: Apparent regulatory gene involved in peroxide resistance in stationary phase.	DNA-binding transcription factor activity [GO:0003700]; identical protein binding [GO:0042802]; sequence-specific DNA binding [GO:0043565]
pth	0	0	1	0	0	0.14646	0.247664	0.557444	0.222437	Peptidyl-tRNA hydrolase (PTH) (EC 3.1.1.29)	FUNCTION: The natural substrate for this enzyme may be peptidyl-tRNAs which drop off the ribosome during protein synthesis. Involved in lambda inhibition of host protein synthesis. PTH activity may, directly or indirectly, be the target for lambda bar RNA leading to rap cell death.	aminoacyl-tRNA hydrolase activity [GO:0004045]
ttdB	0	0	1	0	0	0.186244	0.28814	0.678389	0.289527	L(+)-tartrate dehydratase subunit beta (L-TTD beta) (EC 4.2.1.32)	0	L(+)-tartrate dehydratase activity [GO:0008730]
yjaB	0	0	1	0	0	0.00273449	-0.299825	-0.480121	-0.480099	Peptidyl-lysine N-acetyltransferase YjaB (EC 2.3.1.-) (KAT)	FUNCTION: N-epsilon-lysine acetyltransferase that catalyzes acetylation of a large number of proteins (PubMed:30352934). Binds acetyl-CoA (PubMed:19343803). {ECO:0000269|PubMed:19343803, ECO:0000269|PubMed:30352934}.	peptide-lysine-N-acetyltransferase activity [GO:0061733]
pphA	0	0	1	0	0	0.186244	0.28814	0.678389	0.289527	Serine/threonine-protein phosphatase 1 (EC 3.1.3.16)	FUNCTION: Plays a key role in signaling protein misfolding via the CpxR/CPXA transducing system. It also modulates the phosphorylated status of many phosphoproteins in E.coli, some of which acting as major chaperones. Has been shown, in vitro, to act on Ser, Thr and Tyr-phosphorylated substrates.	metal ion binding [GO:0046872]; protein serine phosphatase activity [GO:0106306]; protein threonine phosphatase activity [GO:0106307]; protein tyrosine/serine/threonine phosphatase activity [GO:0008138]
prlC	0	0	1	0	0	0.00244424	-0.296287	-0.627266	-0.626281	Oligopeptidase A (EC 3.4.24.70)	FUNCTION: May play a specific role in the degradation of signal peptides after they are released from precursor forms of secreted proteins. Can cleave N-acetyl-L-Ala(4).	metal ion binding [GO:0046872]; metalloendopeptidase activity [GO:0004222]; peptidase activity [GO:0008233]
sbcC	0	0	1	0	0	0.14646	0.247664	0.557444	0.222437	Nuclease SbcCD subunit C	FUNCTION: SbcCD cleaves DNA hairpin structures. These structures can inhibit DNA replication and are intermediates in certain DNA recombination reactions. The complex acts as a 3'->5' double strand exonuclease that can open hairpins. It also has a 5' single-strand endonuclease activity.	3'-5'-exodeoxyribonuclease activity [GO:0008296]; ATP binding [GO:0005524]; double-stranded DNA endodeoxyribonuclease activity [GO:1990238]; exodeoxyribonuclease activity [GO:0004529]; single-stranded DNA endodeoxyribonuclease activity [GO:0000014]
sbcB	0	0	1	0	0	0.110099	0.0892864	0.251149	0.262809	Exodeoxyribonuclease I (ExoI) (Exonuclease I) (EC 3.1.11.1) (DNA deoxyribophosphodiesterase) (dRPase)	FUNCTION: Degrades single-stranded DNA (ssDNA) in a highly processive manner (PubMed:23609540). Also functions as a DNA deoxyribophosphodiesterase that releases deoxyribose-phosphate moieties following the cleavage of DNA at an apurinic/apyrimidinic (AP) site by either an AP endonuclease or AP lyase (PubMed:1329027). {ECO:0000269|PubMed:1329027, ECO:0000269|PubMed:23609540}.	3'-5'-exoribonuclease activity [GO:0000175]; 5'-deoxyribose-5-phosphate lyase activity [GO:0051575]; exodeoxyribonuclease I activity [GO:0008852]; magnesium ion binding [GO:0000287]; single-stranded DNA 3'-5' exodeoxyribonuclease activity [GO:0008310]; single-stranded DNA binding [GO:0003697]
ptsN	0	0	1	0	0	0.00137489	-0.607131	-0.734212	-0.733525	Nitrogen regulatory protein (Enzyme IIA-NTR) (PTS system EIIA component) (Phosphotransferase enzyme IIA component)	FUNCTION: Seems to have a role in regulating nitrogen assimilation. {ECO:0000250}.	enzyme inhibitor activity [GO:0004857]; kinase activity [GO:0016301]; protein kinase activator activity [GO:0030295]; protein-N(PI)-phosphohistidine-sugar phosphotransferase activity [GO:0008982]
ptsI	0	0	1	0	0	0.156936	0.118947	0.598369	0.143368	Phosphoenolpyruvate-protein phosphotransferase (EC 2.7.3.9) (Phosphotransferase system, enzyme I)	FUNCTION: General (non sugar-specific) component of the phosphoenolpyruvate-dependent sugar phosphotransferase system (sugar PTS). This major carbohydrate active-transport system catalyzes the phosphorylation of incoming sugar substrates concomitantly with their translocation across the cell membrane. Enzyme I transfers the phosphoryl group from phosphoenolpyruvate (PEP) to the phosphoryl carrier…	identical protein binding [GO:0042802]; kinase activity [GO:0016301]; magnesium ion binding [GO:0000287]; metal ion binding [GO:0046872]; phosphoenolpyruvate-protein phosphotransferase activity [GO:0008965]
yjdI	0	0	1	0	0	0.00137489	-0.607131	-0.734212	-0.733525	Uncharacterized protein YjdI	0	0
yjcQ	0	0	1	0	0	0.116325	0.0673342	0.316285	0.101291	0	0	0
elbB	0	0	1	0	0	0.121069	0.247536	0.36901	0.116649	Glyoxalase ElbB (EC 4.2.1.-) (Sigma cross-reacting protein 27A) (SCRP-27A)	FUNCTION: Displays glyoxalase activity, catalyzing the conversion of glyoxal to glycolate (PubMed:26678554). However, this apparent glyoxalase activity may reflect a protein deglycase activity, which could be the primary function of this protein like other DJ-1 superfamily members such as PARK7, YajL, YhbO and HchA (Probable). Is not able to use methylglyoxal as substrate (PubMed:26678554). {ECO:…	lyase activity [GO:0016829]
yjcF	0	0	1	0	0	0.10952	0.102989	0.241527	0.234656	Uncharacterized protein YjcF	0	0
ansB	0	0	1	0	0	0.00091659	-0.866025	-0.866025	-0.866025	L-asparaginase 2 (EC 3.5.1.1) (L-asparaginase II) (L-ASNase II) (L-asparagine amidohydrolase II) (Colaspase)	0	asparaginase activity [GO:0004067]; identical protein binding [GO:0042802]
lnt	0	0	1	0	0	0.118646	0.0460451	0.360053	0.0283663	Apolipoprotein N-acyltransferase (ALP N-acyltransferase) (EC 2.3.1.269) (Copper homeostasis protein CutE)	FUNCTION: Catalyzes the phospholipid dependent N-acylation of the N-terminal cysteine of apolipoprotein, the last step in lipoprotein maturation (PubMed:2032623, PubMed:21676878, PubMed:28885614, PubMed:28675161). Utilizes a two-step reaction via a ping-pong mechanism (PubMed:21676878, PubMed:28675161). Lnt undergoes covalent modification in the presence of phospholipids, resulting in a thioester…	N-acyltransferase activity [GO:0016410]
narI	0	0	1	0	0	0.107463	0.0706807	0.20275	0.0415522	Respiratory nitrate reductase 1 gamma chain (EC 1.7.5.1) (Cytochrome B-NR) (Nitrate reductase A subunit gamma) (Quinol-nitrate oxidoreductase subunit gamma)	FUNCTION: The nitrate reductase enzyme complex allows E.coli to use nitrate as an electron acceptor during anaerobic growth. The gamma chain is a membrane-embedded heme-iron unit resembling cytochrome b, which transfers electrons from quinones to the beta subunit.	electron transfer activity [GO:0009055]; heme binding [GO:0020037]; metal ion binding [GO:0046872]; nitrate reductase activity [GO:0008940]
yjbR	0	0	1	0	0	0.140334	0.105847	0.434815	0.106526	Uncharacterized protein YjbR	0	0
narL	0	0	1	0	0	0.140334	0.105847	0.434815	0.106526	Nitrate/nitrite response regulator protein NarL	FUNCTION: This protein activates the expression of the nitrate reductase (narGHJI) and formate dehydrogenase-N (fdnGHI) operons and represses the transcription of the fumarate reductase (frdABCD) operon in response to a nitrate/nitrite induction signal transmitted by either the NarX or NarQ proteins.	ATP binding [GO:0005524]; DNA binding [GO:0003677]; DNA-binding transcription repressor activity [GO:0001217]; identical protein binding [GO:0042802]; transcription cis-regulatory region binding [GO:0000976]
yjfP	0	0	1	0	0	0.00091659	-0.866025	-0.866025	-0.866025	Esterase YjfP (EC 3.1.-.-)	FUNCTION: Displays esterase activity toward palmitoyl-CoA and pNP-butyrate. {ECO:0000269|PubMed:15808744}.	hydrolase activity [GO:0016787]; serine-type peptidase activity [GO:0008236]; short-chain carboxylesterase activity [GO:0034338]
yhbC	0	0	1	0	0	0.132551	0.10823	0.458866	0.10081	0	0	0
yhbH	0	0	1	0	0	0.147933	0.137269	0.546801	0.147472	0	0	0
yjfK	0	0	1	0	0	0.129478	0.183111	0.45084	0.205498	Uncharacterized protein YjfK	0	0
yhbJ	0	0	1	0	0	0.142589	0.290141	0.523158	0.287906	0	0	0
prpR	0	0	1	0	0	0.186244	0.28814	0.678389	0.289527	Propionate catabolism operon regulatory protein	FUNCTION: Involved in the transcriptional regulation of the propionate catabolism operon.	ATP binding [GO:0005524]; DNA-binding transcription factor activity [GO:0003700]; phosphorelay response regulator activity [GO:0000156]; sequence-specific DNA binding [GO:0043565]
motA	0	0	1	0	0	0.146868	0.247059	0.542119	0.239169	Motility protein A (Chemotaxis protein MotA)	FUNCTION: MotA and MotB comprise the stator element of the flagellar motor complex. Required for rotation of the flagellar motor. Probable transmembrane proton channel. Overexpression of MotA, with or without MotB, restores motility in a pdeH disruption, (a c-di-GMP phosphodiesterase) suggesting there is an interaction (direct or indirect) between the c-di-GMP-binding flagellar brake protein YcgR…	0
yhaJ	0	0	1	0	0	0.00091659	-0.866025	-0.866025	-0.866025	Probable HTH-type transcriptional regulator YhaJ	FUNCTION: Positive regulator, may be partially responsible for expression of neighboring gene dlsT (yhaO) (By similarity). {ECO:0000250|UniProtKB:P67661}.	DNA-binding transcription activator activity [GO:0001216]; transcription cis-regulatory region binding [GO:0000976]
lpd	0	0	1	0	0	0.113833	0.022752	0.240066	0.023674	0	0	0
yhaK	0	0	1	0	0	0.00091659	-0.866025	-0.866025	-0.866025	Pirin-like protein YhaK	FUNCTION: Does not have quercetin 2,3-dioxygenase activity. {ECO:0000269|PubMed:18561187}.	0
lpxK	0	0	1	0	0	0.00137489	-0.607131	-0.734212	-0.733525	Tetraacyldisaccharide 4'-kinase (EC 2.7.1.130) (Lipid A 4'-kinase)	FUNCTION: Transfers the gamma-phosphate of ATP to the 4'-position of a tetraacyldisaccharide 1-phosphate intermediate (termed DS-1-P) to form tetraacyldisaccharide 1,4'-bis-phosphate (lipid IVA). {ECO:0000269|PubMed:9268317, ECO:0000269|PubMed:9575203}.	ATP binding [GO:0005524]; kinase activity [GO:0016301]; tetraacyldisaccharide 4'-kinase activity [GO:0009029]
yjeS	0	0	1	0	0	0.186244	0.28814	0.678389	0.289527	0	0	0
yjeH	0	0	1	0	0	0.103634	0.034394	0.235123	0.0151542	L-methionine/branched-chain amino acid exporter YjeH	FUNCTION: Catalyzes the efflux of L-methionine. Can also export L-leucine, L-isoleucine and L-valine. Activity is dependent on electrochemical potential. {ECO:0000269|PubMed:26319875}.	L-methionine secondary active transmembrane transporter activity [GO:0000102]; neutral L-amino acid secondary active transmembrane transporter activity [GO:0005294]
pldA	0	0	1	0	0	0.00091659	-0.866025	-0.866025	-0.866025	Phospholipase A1 (EC 3.1.1.32) (EC 3.1.1.4) (Detergent-resistant phospholipase A) (DR-phospholipase A) (Outer membrane phospholipase A) (OM PLA) (OMPLA) (Phosphatidylcholine 1-acylhydrolase)	FUNCTION: Has broad substrate specificity including hydrolysis of phosphatidylcholine with phospholipase A2 (EC 3.1.1.4) and phospholipase A1 (EC 3.1.1.32) activities. Strong expression leads to outer membrane breakdown and cell death; is dormant in normal growing cells. Required for efficient secretion of bacteriocins.	1-acyl-2-lysophosphatidylserine acylhydrolase activity [GO:0052740]; calcium ion binding [GO:0005509]; lysophospholipase activity [GO:0004622]; phosphatidylserine 1-acylhydrolase activity [GO:0052739]; phospholipase A1 activity [GO:0008970]; phospholipase A2 activity [GO:0004623]; phospholipase A2 activity (consuming 1,2-dipalmitoylphosphatidylcholine) [GO:0102567]; phospholipase A2 activity cons…
yliL	0	0	1	0	0	0.119112	0.0362131	0.325796	0.0180759	0	0	0
yjeB	0	0	1	0	0	0.14646	0.247664	0.557444	0.222437	0	0	0
nhaR	0	0	1	0	0	0.186244	0.28814	0.678389	0.289527	Transcriptional activator protein NhaR (Na(+)/H(+) antiporter regulatory protein)	FUNCTION: Plays a role in the positive regulation of NhaA. {ECO:0000269|PubMed:1316901}.	DNA binding [GO:0003677]; DNA-binding transcription activator activity [GO:0001216]; DNA-binding transcription factor activity [GO:0003700]
chbR	0	0	1	0	0	0.186244	0.28814	0.678389	0.289527	HTH-type transcriptional regulator ChbR (Chb operon repressor)	FUNCTION: Dual-function repressor/activator of the chbBCARFG operon. In the absence of the inducing sugar chitobiose, together with NagC, represses the chbBCARFG operon for the uptake and metabolism of chitobiose. In association with Crp, and probably in the presence of chitobiose 6-phosphate, induces the transcription of the chbBCARFG operon. {ECO:0000269|PubMed:18028317}.	DNA-binding transcription factor activity [GO:0003700]; sequence-specific DNA binding [GO:0043565]
fdx	0	0	1	0	0	0.0030553	-0.0565911	-0.623935	-0.625787	2Fe-2S ferredoxin	FUNCTION: Ferredoxin are iron-sulfur proteins that transfer electrons in a wide variety of metabolic reactions. Although the function of this ferredoxin is unknown it is probable that it has a role as a cellular electron transfer protein. Involved in the in vivo assembly of the Fe-S clusters in a wide variety of iron-sulfur proteins.	2 iron, 2 sulfur cluster binding [GO:0051537]; electron transfer activity [GO:0009055]; metal ion binding [GO:0046872]
proV	0	0	1	0	0	0.00091659	-0.866025	-0.866025	-0.866025	Glycine betaine/proline betaine transport system ATP-binding protein ProV	FUNCTION: Part of the ProU ABC transporter complex involved in glycine betaine and proline betaine uptake (PubMed:3305496, PubMed:7898450, PubMed:23249124). Probably responsible for energy coupling to the transport system (Probable). {ECO:0000269|PubMed:23249124, ECO:0000269|PubMed:3305496, ECO:0000269|PubMed:7898450, ECO:0000305}.	amine transmembrane transporter activity [GO:0005275]; ATPase-coupled transmembrane transporter activity [GO:0042626]; ATP binding [GO:0005524]; osmosensor activity [GO:0005034]
proX	0	0	1	0	0	0.00091659	-0.866025	-0.866025	-0.866025	Glycine betaine/proline betaine-binding periplasmic protein (GBBP)	FUNCTION: Part of the ProU ABC transporter complex involved in glycine betaine and proline betaine uptake. Binds glycine betaine and proline betaine with high affinity. {ECO:0000269|PubMed:14612446, ECO:0000269|PubMed:23249124, ECO:0000269|PubMed:3305496, ECO:0000269|PubMed:7898450}.	quaternary ammonium group binding [GO:0050997]; transmembrane transporter activity [GO:0022857]
hslR	0	0	1	0	0	0.00091659	-0.866025	-0.866025	-0.866025	Heat shock protein 15 (HSP15)	FUNCTION: Involved in the recycling of free 50S ribosomal subunits that still carry a nascent chain. Binds RNA more specifically than DNA. Binds with very high affinity to the free 50S ribosomal subunit. Does not bind it when it is part of the 70S ribosome.	DNA binding [GO:0003677]; ribosomal large subunit binding [GO:0043023]; single-stranded RNA binding [GO:0003727]
rrmA	0	0	1	0	0	0.00091659	-0.866025	-0.866025	-0.866025	0	0	0
yhdN	0	0	1	0	0	0.136221	0.282251	0.512857	0.289371	Uncharacterized protein YhdN	0	0
yjhP	0	0	1	0	0	0.186244	0.28814	0.678389	0.289527	Uncharacterized protein YjhP	0	0
rpiB	0	0	1	0	0	0.00091659	-0.866025	-0.866025	-0.866025	Ribose-5-phosphate isomerase B (EC 5.3.1.6) (Phosphoriboisomerase B)	FUNCTION: Catalyzes the interconversion of ribulose-5-P and ribose-5-P. It probably also has activity on D-allose 6-phosphate. {ECO:0000269|PubMed:1104357, ECO:0000269|PubMed:18640127, ECO:0000269|PubMed:4909663, ECO:0000269|PubMed:8576032}.	allose 6-phosphate isomerase activity [GO:0008786]; isomerase activity [GO:0016853]; ribose-5-phosphate isomerase activity [GO:0004751]
yhdP	0	0	1	0	0	0.00137489	-0.607131	-0.734212	-0.733525	Uncharacterized protein YhdP	0	0
galF	0	0	1	0	0	0.113833	0.022752	0.240066	0.023674	UTP--glucose-1-phosphate uridylyltransferase (EC 2.7.7.9) (Alpha-D-glucosyl-1-phosphate uridylyltransferase) (UDP-glucose pyrophosphorylase) (UDPGP) (Uridine diphosphoglucose pyrophosphorylase)	0	enzyme regulator activity [GO:0030234]; UTP:glucose-1-phosphate uridylyltransferase activity [GO:0003983]
hslV	0	0	1	0	0	0.00091659	-0.866025	-0.866025	-0.866025	ATP-dependent protease subunit HslV (EC 3.4.25.2) (Heat shock protein HslV)	FUNCTION: Protease subunit of a proteasome-like degradation complex believed to be a general protein degrading machinery. The complex has been shown to be involved in the specific degradation of heat shock induced transcription factors such as RpoH and SulA. In addition, small hydrophobic peptides are also hydrolyzed by HslV. HslV has weak protease activity even in the absence of HslU, but this a…	ATP binding [GO:0005524]; identical protein binding [GO:0042802]; magnesium ion binding [GO:0000287]; protein domain specific binding [GO:0019904]; threonine-type endopeptidase activity [GO:0004298]
hslU	0	0	1	0	0	0.00091659	-0.866025	-0.866025	-0.866025	ATP-dependent protease ATPase subunit HslU (Heat shock protein HslU) (Unfoldase HslU)	FUNCTION: ATPase subunit of a proteasome-like degradation complex; this subunit has chaperone activity. The binding of ATP and its subsequent hydrolysis by HslU are essential for unfolding of protein substrates subsequently hydrolyzed by HslV. HslU recognizes the N-terminal part of its protein substrates and unfolds these before they are guided to HslV for hydrolysis. {ECO:0000269|PubMed:10419524…	ATP binding [GO:0005524]; identical protein binding [GO:0042802]; magnesium ion binding [GO:0000287]; peptidase activity [GO:0008233]; protein domain specific binding [GO:0019904]
yjhG	0	0	1	0	0	0.00091659	-0.866025	-0.866025	-0.866025	D-xylonate dehydratase YjhG (EC 4.2.1.82)	FUNCTION: Catalyzes the dehydration of D-xylonic acid to form 2-dehydro-3-deoxy-D-pentonate. {ECO:0000269|PubMed:26083940, ECO:0000305|PubMed:23233208}.	hydro-lyase activity [GO:0016836]; xylonate dehydratase activity [GO:0050401]
ldcC	0	0	1	0	0	0.100189	-0.028569	0.180381	-0.0187226	Constitutive lysine decarboxylase (LDCC) (EC 4.1.1.18)	FUNCTION: Plays a role in lysine utilization by acting as a lysine decarboxylase. {ECO:0000269|PubMed:9339543}.	identical protein binding [GO:0042802]; lysine decarboxylase activity [GO:0008923]
yhdJ	0	0	1	0	0	0.186244	0.28814	0.678389	0.289527	DNA adenine methyltransferase YhdJ (EC 2.1.1.72)	FUNCTION: Methylates the second adenine of the NsiI recognition sequence (5'-ATGCAT-3'). {ECO:0000269|PubMed:17400740}.	DNA binding [GO:0003677]; methyltransferase activity [GO:0008168]; N-methyltransferase activity [GO:0008170]; site-specific DNA-methyltransferase (adenine-specific) activity [GO:0009007]
uhpA	0	0	1	0	0	0.00091659	-0.866025	-0.866025	-0.866025	Transcriptional regulatory protein UhpA	FUNCTION: Part of the UhpABC signaling cascade that controls the expression of the hexose phosphate transporter UhpT. Activates the transcription of the uhpT gene. Acts by binding specifically to the uhpT promoter region. {ECO:0000269|PubMed:3038843, ECO:0000269|PubMed:8999880}.	DNA binding [GO:0003677]
cheZ	0	0	1	0	0	0.00137489	-0.607131	-0.734212	-0.733525	Protein phosphatase CheZ (EC 3.1.3.-) (Chemotaxis protein CheZ)	FUNCTION: Plays an important role in bacterial chemotaxis signal transduction pathway by accelerating the dephosphorylation of phosphorylated CheY (CheY-P). {ECO:0000269|PubMed:10852888, ECO:0000269|PubMed:8820640}.	identical protein binding [GO:0042802]; phosphoprotein phosphatase activity [GO:0004721]
yjhC	0	0	1	0	0	0.119047	0.102584	0.346219	0.0722831	Uncharacterized oxidoreductase YjhC (EC 1.-.-.-)	0	nucleotide binding [GO:0000166]; oxidoreductase activity [GO:0016491]
yjgZ	0	0	1	0	0	0.186244	0.28814	0.678389	0.289527	Uncharacterized protein YjgZ	0	0
yhcM	0	0	1	0	0	0.186244	0.28814	0.678389	0.289527	0	0	0
yjgR	0	0	1	0	0	0.00091659	-0.866025	-0.866025	-0.866025	Uncharacterized protein YjgR	0	0
yjgH	0	0	1	0	0	0.0868038	-0.0642749	-0.00269599	-0.0604168	RutC family protein YjgH	0	0
yjgI	0	0	1	0	0	0.00091659	-0.866025	-0.866025	-0.866025	0	0	0
yhcH	0	0	1	0	0	0.00091659	-0.866025	-0.866025	-0.866025	0	0	0
dkgB	0	0	1	0	0	0.114848	0.0160138	0.314846	0.00444595	2,5-diketo-D-gluconic acid reductase B (2,5-DKG reductase B) (2,5-DKGR B) (25DKGR-B) (EC 1.1.1.346) (AKR5D)	FUNCTION: Catalyzes the reduction of 2,5-diketo-D-gluconic acid (25DKG) to 2-keto-L-gulonic acid (2KLG).	aldo-keto reductase (NADP) activity [GO:0004033]; aryl-alcohol dehydrogenase (NADP+) activity [GO:0047681]; D-threo-aldose 1-dehydrogenase activity [GO:0047834]; methylglyoxal reductase (NADPH-dependent, acetol producing) [GO:1990002]
hupB	0	0	1	0	0	0.00137489	-0.607131	-0.734212	-0.733525	DNA-binding protein HU-beta (HU-1) (NS1)	FUNCTION: Histone-like DNA-binding protein which is capable of wrapping DNA to stabilize it, and thus to prevent its denaturation under extreme environmental conditions.	DNA binding [GO:0003677]; identical protein binding [GO:0042802]
alsE	0	0	1	0	0	0.00137489	-0.607131	-0.734212	-0.733525	D-allulose-6-phosphate 3-epimerase (EC 5.1.3.-)	FUNCTION: Catalyzes the reversible epimerization of D-allulose 6-phosphate to D-fructose 6-phosphate. Can also catalyze with lower efficiency the reversible epimerization of D-ribulose 5-phosphate to D-xylulose 5-phosphate. {ECO:0000255|HAMAP-Rule:MF_02226, ECO:0000269|PubMed:18700786, ECO:0000269|PubMed:9401019}.	allulose 6-phosphate 3-epimerase activity [GO:0034700]; metal ion binding [GO:0046872]; ribulose-phosphate 3-epimerase activity [GO:0004750]
yjgA	0	0	1	0	0	0.142589	0.290141	0.523158	0.287906	UPF0307 protein YjgA (x96 protein)	0	0
yhcA	0	0	1	0	0	0.125514	0.285504	0.389909	0.29175	Uncharacterized fimbrial chaperone YhcA	FUNCTION: Could be required for the biogenesis of a putative fimbria. {ECO:0000250}.	0
yhbT	0	0	1	0	0	0.00091659	-0.866025	-0.866025	-0.866025	0	0	0
yhbV	0	0	1	0	0	0.154629	0.096161	0.536823	0.0941111	0	0	0
treR	0	0	1	0	0	0.00091659	-0.866025	-0.866025	-0.866025	HTH-type transcriptional regulator TreR (Trehalose operon repressor)	FUNCTION: Repressor of the treBC operon. It is able to bind trehalose-6-phosphate and trehalose. {ECO:0000269|PubMed:7608078, ECO:0000269|PubMed:9148912}.	DNA-binding transcription factor activity [GO:0003700]; transcription cis-regulatory region binding [GO:0000976]
yjfZ	0	0	1	0	0	0.186244	0.28814	0.678389	0.289527	Uncharacterized protein YjfZ	0	0
yhbY	0	0	1	0	0	0.142589	0.290141	0.523158	0.287906	RNA-binding protein YhbY	0	preribosome binding [GO:1990275]; RNA binding [GO:0003723]
udp	0	0	1	0	0	0.090655	-0.0516785	0.0337251	-0.0445566	Uridine phosphorylase (UPase) (UrdPase) (EC 2.4.2.3)	FUNCTION: Catalyzes the reversible phosphorylytic cleavage of uridine and deoxyuridine to uracil and ribose- or deoxyribose-1-phosphate. The produced molecules are then utilized as carbon and energy sources or in the rescue of pyrimidine bases for nucleotide synthesis.	ATP binding [GO:0005524]; identical protein binding [GO:0042802]; potassium ion binding [GO:0030955]; uridine phosphorylase activity [GO:0004850]
surE	0	0	1	0	0	0.00091659	-0.866025	-0.866025	-0.866025	5'/3'-nucleotidase SurE (EC 3.1.3.5) (EC 3.1.3.6) (Exopolyphosphatase) (EC 3.6.1.11) (Nucleoside monophosphate phosphohydrolase) (Stationary-phase survival protein SurE)	FUNCTION: Nucleotidase with a broad substrate specificity as it can dephosphorylate various ribo- and deoxyribonucleoside 5'-monophosphates and ribonucleoside 3'-monophosphates with highest affinity to 3'-AMP. Also hydrolyzes polyphosphate (exopolyphosphatase activity) with the preference for short-chain-length substrates (P20-25). Might be involved in the regulation of dNTP and NTP pools, and in…	3'-nucleotidase activity [GO:0008254]; 5'-nucleotidase activity [GO:0008253]; exopolyphosphatase activity [GO:0004309]; manganese ion binding [GO:0030145]; nucleotide binding [GO:0000166]
dcd	0	0	1	0	0	0.0731818	-0.148863	-0.148864	-0.0680165	dCTP deaminase (EC 3.5.4.13) (Deoxycytidine triphosphate deaminase)	FUNCTION: Catalyzes the deamination of dCTP to dUTP. {ECO:0000255|HAMAP-Rule:MF_00146, ECO:0000269|PubMed:1324907, ECO:0000269|PubMed:15539408, ECO:0000269|PubMed:17651436, ECO:0000269|PubMed:17996716}.	dCTP deaminase activity [GO:0008829]; nucleotide binding [GO:0000166]
folX	0	0	1	0	0	0.140334	0.105847	0.434815	0.106526	Dihydroneopterin triphosphate 2'-epimerase (EC 5.1.99.7) (D-erythro-7,8-dihydroneopterin triphosphate epimerase)	FUNCTION: Catalyzes the epimerization of carbon 2' of the side chain of 7,8-dihydroneopterin triphosphate (H2NTP) to form 7,8-dihydromonapterin triphosphate (H2MTP) (PubMed:9182560) (PubMed:9651328). Is required for tetrahydromonapterin biosynthesis, a major pterin in E.coli (PubMed:19897652). {ECO:0000269|PubMed:19897652, ECO:0000269|PubMed:9182560, ECO:0000269|PubMed:9651328}.	dihydroneopterin aldolase activity [GO:0004150]; dihydroneopterin triphosphate 2'-epimerase activity [GO:0008719]
ssnA	0	0	1	0	0	0.124852	0.0997049	0.404813	0.0791066	Putative aminohydrolase SsnA (EC 3.-.-.-)	0	hydrolase activity, acting on carbon-nitrogen (but not peptide) bonds [GO:0016810]; metal ion binding [GO:0046872]
yfbT	0	0	1	0	0	0.129478	0.183111	0.45084	0.205498	0	0	0
yhfG	0	0	1	0	0	0.00229148	-0.212774	-0.73595	-0.734469	Uncharacterized protein YhfG	0	0
yfbF	0	0	1	0	0	0.00091659	-0.866025	-0.866025	-0.866025	0	0	0
yjjK	0	0	1	0	0	0.125514	0.285504	0.389909	0.29175	0	0	0
yfbK	0	0	1	0	0	0.00091659	-0.866025	-0.866025	-0.866025	Uncharacterized protein YfbK	0	0
folC	0	0	1	0	0	0.00168042	-0.54	-0.627069	-0.625671	Dihydrofolate synthase/folylpolyglutamate synthase (DHFS / FPGS) (EC 6.3.2.12) (EC 6.3.2.17) (Folylpoly-gamma-glutamate synthetase-dihydrofolate synthetase) (Folylpolyglutamate synthetase) (Tetrahydrofolylpolyglutamate synthase)	FUNCTION: Functions in two distinct reactions of the de novo folate biosynthetic pathway. Catalyzes the addition of a glutamate residue to dihydropteroate (7,8-dihydropteroate or H2Pte) to form dihydrofolate (7,8-dihydrofolate monoglutamate or H2Pte-Glu). Also catalyzes successive additions of L-glutamate to tetrahydrofolate or 10-formyltetrahydrofolate or 5,10-methylenetetrahydrofolate, leading …	ATP binding [GO:0005524]; dihydrofolate synthase activity [GO:0008841]; metal ion binding [GO:0046872]; tetrahydrofolylpolyglutamate synthase activity [GO:0004326]
inaA	0	0	1	0	0	0.00091659	-0.866025	-0.866025	-0.866025	Protein InaA	FUNCTION: May be an environmental sensor responsive to several stimuli, including internal pH, proton motive force, temperature, and possibly other unknown factors.	0
yfaW	0	0	1	0	0	0.107463	0.0706807	0.20275	0.0415522	0	0	0
yfaX	0	0	1	0	0	0.186244	0.28814	0.678389	0.289527	0	0	0
yfaY	0	0	1	0	0	0.111791	0.0799262	0.307619	0.0661206	NMN amidohydrolase-like protein YfaY	FUNCTION: Does not have nicotinamide-nucleotide (NMN) amidohydrolase activity.	0
yjiQ	0	0	1	0	0	0.00091659	-0.866025	-0.866025	-0.866025	Putative inactive recombination-promoting nuclease-like protein YjiQ	FUNCTION: This pseudogene is the C-terminal fragment of low activity DNA endonuclease RpnD which probably yields 3'-hydroxyl ends (By similarity). The intact protein can be seen in this entry (AC B7NGZ6). Expression of the repaired protein increases the frequency of recA-independent recombination, but also decreases viability probably via DNA damage; in a RecA strain expression has no effect on v…	0
yjiR	0	0	1	0	0	0.186244	0.28814	0.678389	0.289527	Uncharacterized HTH-type transcriptional regulator YjiR	0	DNA binding [GO:0003677]; DNA-binding transcription factor activity [GO:0003700]; pyridoxal phosphate binding [GO:0030170]; transaminase activity [GO:0008483]
yheS	0	0	1	0	0	0.00091659	-0.866025	-0.866025	-0.866025	Probable ATP-binding protein YheS	FUNCTION: Genetic data indicate it may be involved in ribosome assembly or function. {ECO:0000305|PubMed:30597160}.	ATPase-coupled transmembrane transporter activity [GO:0042626]; ATP binding [GO:0005524]
folA	0	0	1	0	0	0.00137489	-0.607131	-0.734212	-0.733525	Dihydrofolate reductase (EC 1.5.1.3)	FUNCTION: Key enzyme in folate metabolism. Catalyzes an essential reaction for de novo glycine and purine synthesis, and for DNA precursor synthesis.	dihydrofolate reductase activity [GO:0004146]; dihydrofolic acid binding [GO:0051871]; folic acid binding [GO:0005542]; methotrexate binding [GO:0051870]; NADP+ binding [GO:0070401]; NADP binding [GO:0050661]; NADPH binding [GO:0070402]
folB	0	0	1	0	0	0.107788	0.0505743	0.2394	-0.0646173	Dihydroneopterin aldolase (DHNA) (EC 4.1.2.25) (7,8-dihydroneopterin 2'-epimerase) (7,8-dihydroneopterin aldolase) (7,8-dihydroneopterin epimerase) (EC 5.1.99.8) (Dihydroneopterin epimerase)	FUNCTION: Catalyzes the conversion of 7,8-dihydroneopterin to 6-hydroxymethyl-7,8-dihydropterin. Can use L-threo-dihydroneopterin and D-erythro-dihydroneopterin as substrates for the formation of 6-hydroxymethyldihydropterin, but it can also catalyze the epimerization of carbon 2' of dihydroneopterin to dihydromonapterin at appreciable velocity. {ECO:0000269|PubMed:9651328}.	dihydroneopterin aldolase activity [GO:0004150]; identical protein binding [GO:0042802]; isomerase activity [GO:0016853]
yheM	0	0	1	0	0	0.129478	0.183111	0.45084	0.205498	0	0	0
galR	0	0	1	0	0	0.110099	0.0892864	0.251149	0.262809	HTH-type transcriptional regulator GalR (Galactose operon repressor)	FUNCTION: Repressor of the galactose operon. Binds galactose as an inducer.	DNA binding [GO:0003677]; DNA-binding transcription factor activity [GO:0003700]; identical protein binding [GO:0042802]; transcription cis-regulatory region binding [GO:0000976]
galT	0	0	1	0	0	0.125514	0.285504	0.389909	0.29175	Galactose-1-phosphate uridylyltransferase (Gal-1-P uridylyltransferase) (EC 2.7.7.12) (UDP-glucose--hexose-1-phosphate uridylyltransferase)	0	ferrous iron binding [GO:0008198]; galactokinase activity [GO:0004335]; UDP-glucose:hexose-1-phosphate uridylyltransferase activity [GO:0008108]; zinc ion binding [GO:0008270]
yjiC	0	0	1	0	0	0.186244	0.28814	0.678389	0.289527	Uncharacterized protein YjiC	0	0
sfsA	0	0	1	0	0	0.115841	0.0391634	0.296301	0.0332015	Sugar fermentation stimulation protein A	FUNCTION: Binds to DNA non-specifically. Could be a regulatory factor involved in maltose metabolism. {ECO:0000255|HAMAP-Rule:MF_00095, ECO:0000269|PubMed:11272834, ECO:0000269|PubMed:2013578}.	DNA binding [GO:0003677]
yjiE	0	0	1	0	0	0.186244	0.28814	0.678389	0.289527	HTH-type transcriptional regulator YjiE (Hypochlorite-response regulator protein YjiE) (Quorum-sensing regulator protein D)	FUNCTION: Protects cells from HOCl (hypochlorite) stress but not peroxide or diamide stress. Decreases the intracellular load of reactive oxygen species by up-regulating genes involved in methionine and cysteine biosynthesis and down-regulating Fur-regulated genes involved in iron acquisition. Has also been suggested to down-regulate expression of the flagellar regulon, decreasing motility, but t…	DNA-binding transcription factor activity [GO:0003700]; identical protein binding [GO:0042802]; transcription cis-regulatory region binding [GO:0000976]
parC	0	0	1	0	0	0.142589	0.290141	0.523158	0.287906	DNA topoisomerase 4 subunit A (EC 5.6.2.2) (Topoisomerase IV subunit A)	FUNCTION: Topoisomerase IV is essential for chromosome segregation; it is the principal protein responsible for decatenating newly replicated chromosomes (PubMed:9334322). It relaxes supercoiled DNA (PubMed:12269820, PuMed:16023670, PubMed:21300644). MukB stimulates the relaxation activity of topoisomerase IV and also has a modest effect on decatenation (PubMed:20921377). {ECO:0000269|PubMed:1226…	ATP binding [GO:0005524]; DNA binding [GO:0003677]; DNA topoisomerase type II (double strand cut, ATP-hydrolyzing) activity [GO:0003918]
yhdY	0	0	1	0	0	0.115291	0.0417711	0.305673	0.0457301	Inner membrane amino-acid ABC transporter permease protein YhdY	FUNCTION: Probably part of the binding-protein-dependent transport system YdhWXYZ for an amino acid; probably responsible for the translocation of the substrate across the membrane.	transmembrane transporter activity [GO:0022857]
yhdZ	0	0	1	0	0	0.186244	0.28814	0.678389	0.289527	Uncharacterized amino-acid ABC transporter ATP-binding protein YhdZ	FUNCTION: Probably part of a binding-protein-dependent transport system YdhWXYZ for an amino acid. Probably responsible for energy coupling to the transport system.	ABC-type amino acid transporter activity [GO:0015424]; ATP binding [GO:0005524]
yfdP	0	0	1	0	0	0.142589	0.290141	0.523158	0.287906	Uncharacterized protein YfdP	0	0
minC	0	0	1	0	0	0.106379	0.0115987	0.200465	-0.00147592	Septum site-determining protein MinC	FUNCTION: Cell division inhibitor that blocks the formation of polar Z ring septums. Rapidly oscillates between the poles of the cell to destabilize FtsZ filaments that have formed before they mature into polar Z rings. Prevents FtsZ polymerization. {ECO:0000269|PubMed:22380631}.	identical protein binding [GO:0042802]
wbbK	0	0	1	0	0	0.00091659	-0.866025	-0.866025	-0.866025	Putative glycosyltransferase WbbK	FUNCTION: May be a glycosyltransferase involved in the transfer of UDP-GalF and UDP-glucose.	glycosyltransferase activity [GO:0016757]
ompC	0	0	1	0	0	0.155824	0.285844	0.593404	0.290232	Outer membrane porin C (Outer membrane protein 1B) (Outer membrane protein C) (Porin OmpC)	FUNCTION: Forms pores that allow passive diffusion of small molecules across the outer membrane.; FUNCTION: (Microbial infection) Supports colicin E5 entry in the absence of its major receptor OmpF. {ECO:0000305|PubMed:27723824}.; FUNCTION: (Microbial infection) A mixed OmpC-OmpF heterotrimer is the outer membrane receptor for toxin CdiA-EC536; polymorphisms in extracellular loops 4 and 5 of OmpC…	metal ion binding [GO:0046872]; porin activity [GO:0015288]; virus receptor activity [GO:0001618]
vacJ	0	0	1	0	0	0.186244	0.28814	0.678389	0.289527	0	0	0
yhhW	0	0	1	0	0	0.00091659	-0.866025	-0.866025	-0.866025	Quercetin 2,3-dioxygenase (Quercetinase) (EC 1.13.11.24) (Pirin-like protein YhhW)	FUNCTION: Has quercetin 2,3-dioxygenase activity in vitro. Its physiological role is unknown; however, may provide a mechanism that would avoid inhibition of key cellular proteins, such as DNA gyrase, by quercetin. {ECO:0000269|PubMed:15951572}.	metal ion binding [GO:0046872]; quercetin 2,3-dioxygenase activity [GO:0008127]
sspA	0	0	1	0	0	0.00091659	-0.866025	-0.866025	-0.866025	Stringent starvation protein A	FUNCTION: Forms an equimolar complex with the RNA polymerase holoenzyme (RNAP) but not with the core enzyme. It is synthesized predominantly when cells are exposed to amino acid starvation, at which time it accounts for over 50% of the total protein synthesized. It is involved in the transition from P1 early to P1 late gene expression. Rnk and SspA can functionally replace P.aeruginosa alginate r…	0
yhhI	0	0	1	0	0	0.00091659	-0.866025	-0.866025	-0.866025	H repeat-associated putative transposase YhhI (ORF-H)	0	DNA binding [GO:0003677]; transposase activity [GO:0004803]
yfdH	0	0	1	0	0	0.11811	0.03293	0.343444	0.0388002	Prophage bactoprenol glucosyl transferase homolog (EC 2.4.1.-) (Bactoprenol glucosyl transferase homolog from prophage CPS-53)	FUNCTION: Involved in O antigen modification. Catalyzes the transfer of the glucose residue from UDP-glucose to a lipid carrier (By similarity). {ECO:0000250}.	glycosyltransferase activity [GO:0016757]
yhhK	0	0	1	0	0	0.00091659	-0.866025	-0.866025	-0.866025	0	0	0
yhhP	0	0	1	0	0	0.0030553	-0.0565911	-0.623935	-0.625787	0	0	0
bioF	0	0	1	0	0	0.186244	0.28814	0.678389	0.289527	8-amino-7-oxononanoate synthase (AONS) (EC 2.3.1.47) (7-keto-8-amino-pelargonic acid synthase) (7-KAP synthase) (KAPA synthase) (8-amino-7-ketopelargonate synthase)	FUNCTION: Catalyzes the decarboxylative condensation of pimeloyl-[acyl-carrier protein] and L-alanine to produce 8-amino-7-oxononanoate (AON), [acyl-carrier protein], and carbon dioxide. Can also use pimeloyl-CoA instead of pimeloyl-ACP as substrate, but it is believed that pimeloyl-ACP rather than pimeloyl-CoA is the physiological substrate of BioF. {ECO:0000269|PubMed:10642176, ECO:0000269|PubM…	8-amino-7-oxononanoate synthase activity [GO:0008710]; pyridoxal phosphate binding [GO:0030170]
yhhA	0	0	1	0	0	0.00091659	-0.866025	-0.866025	-0.866025	Uncharacterized protein YhhA (ORFQ)	0	0
fis	0	0	1	0	0	0.00091659	-0.866025	-0.866025	-0.866025	DNA-binding protein Fis (Factor-for-inversion stimulation protein) (Hin recombinational enhancer-binding protein)	FUNCTION: Activates ribosomal RNA transcription, as well other genes. Plays a direct role in upstream activation of rRNA promoters. Binds to a recombinational enhancer sequence that is required to stimulate hin-mediated DNA inversion. Prevents initiation of DNA replication from oriC. Binds to hundreds of transcriptionally active and inactive AT-rich sites, approximately half its binding sites are…	bacterial-type RNA polymerase core promoter sequence-specific DNA binding [GO:0000985]; DNA binding [GO:0003677]; DNA-binding transcription activator activity [GO:0001216]; DNA-binding transcription repressor activity [GO:0001217]; protein homodimerization activity [GO:0042803]; sequence-specific DNA binding [GO:0043565]; sequence-specific DNA binding, bending [GO:0044374]; transcription cis-regu…
rplU	0	0	1	0	0	0.116881	0.138024	0.326968	0.0664726	50S ribosomal protein L21 (Large ribosomal subunit protein bL21)	FUNCTION: This protein binds to 23S rRNA in the presence of protein L20. {ECO:0000269|PubMed:2665813, ECO:0000269|PubMed:6170935}.	rRNA binding [GO:0019843]; structural constituent of ribosome [GO:0003735]
bioB	0	0	1	0	0	0.146868	0.247059	0.542119	0.239169	Biotin synthase (EC 2.8.1.6)	FUNCTION: Catalyzes the conversion of dethiobiotin (DTB) to biotin by the insertion of a sulfur atom into dethiobiotin via a radical-based mechanism. {ECO:0000269|PubMed:8142361}.	2 iron, 2 sulfur cluster binding [GO:0051537]; 4 iron, 4 sulfur cluster binding [GO:0051539]; biotin synthase activity [GO:0004076]; iron ion binding [GO:0005506]
visC	0	0	1	0	0	0.00091659	-0.866025	-0.866025	-0.866025	0	0	0
yhhF	0	0	1	0	0	0.160262	0.279964	0.615515	0.285026	0	0	0
yfdE	0	0	1	0	0	0.107463	0.0706807	0.20275	0.0415522	Acetyl-CoA:oxalate CoA-transferase (ACOCT) (EC 2.8.3.19) (Acetyl-coenzyme A transferase) (CoA:oxalate CoA-transferase)	FUNCTION: Involved in the catabolism of oxalate and in the adapatation to low pH. ACOCT serves to prime the oxalate-induced acid tolerance response (ATR) cycle by producing substrate for oxalyl-CoA decarboxylase (OXC) and formyl-coenzyme A transferase (FCOCT). Catalyzes the reversible conversion of acetyl-CoA and oxalate to oxalyl-CoA and acetate. It can also use formyl-CoA and oxalate to produce…	acetyl-CoA:oxalate CoA-transferase [GO:0036412]
rplP	0	0	1	0	0	0.00091659	-0.866025	-0.866025	-0.866025	50S ribosomal protein L16 (Large ribosomal subunit protein uL16)	FUNCTION: This protein binds directly to 23S ribosomal RNA and is located at the A site of the peptidyltransferase center. It contacts the A and P site tRNAs (PubMed:8524654). It has an essential role in subunit assembly, which is not well understood (PubMed:3298242). {ECO:0000269|PubMed:3298242, ECO:0000269|PubMed:8524654}.	rRNA binding [GO:0019843]; structural constituent of ribosome [GO:0003735]; tRNA binding [GO:0000049]
yfcY	0	0	1	0	0	0.11811	0.03293	0.343444	0.0388002	0	0	0
yfcZ	0	0	1	0	0	0.127217	0.0921419	0.425536	0.0693014	UPF0381 protein YfcZ	0	0
rplY	0	0	1	0	0	0.136221	0.282251	0.512857	0.289371	50S ribosomal protein L25 (Large ribosomal subunit protein bL25)	FUNCTION: This is one of the proteins that binds to the 5S RNA in the ribosome where it forms part of the central protuberance. Binds to the 5S rRNA independently of L5 and L18. Not required for binding of the 5S rRNA/L5/L18 subcomplex to 23S rRNA. {ECO:0000269|PubMed:3298242, ECO:0000269|PubMed:354687, ECO:0000269|PubMed:8925931}.	5S rRNA binding [GO:0008097]; structural constituent of ribosome [GO:0003735]
rplX	0	0	1	0	0	0.00091659	-0.866025	-0.866025	-0.866025	50S ribosomal protein L24 (Large ribosomal subunit protein uL24)	FUNCTION: One of two assembly initiator proteins, it binds directly to the 5'-end of the 23S rRNA, where it nucleates assembly of the 50S subunit. It is not thought to be involved in the functions of the mature 50S subunit in vitro. {ECO:0000269|PubMed:3298242, ECO:0000269|PubMed:357435, ECO:0000269|PubMed:6760192}.; FUNCTION: One of the proteins that surrounds the polypeptide exit tunnel on the …	large ribosomal subunit rRNA binding [GO:0070180]; structural constituent of ribosome [GO:0003735]
clpS	0	0	1	0	0	0.103247	0.0960825	0.186807	0.0927999	ATP-dependent Clp protease adapter protein ClpS	FUNCTION: Involved in the modulation of the specificity of the ClpAP-mediated ATP-dependent protein degradation. {ECO:0000255|HAMAP-Rule:MF_00302, ECO:0000269|PubMed:11931773}.	chaperone binding [GO:0051087]
rplK	0	0	1	0	0	0.00091659	-0.866025	-0.866025	-0.866025	50S ribosomal protein L11 (Large ribosomal subunit protein uL11)	FUNCTION: Forms part of the ribosomal stalk which helps the ribosome interact with GTP-bound translation factors.	large ribosomal subunit rRNA binding [GO:0070180]; rRNA binding [GO:0019843]; structural constituent of ribosome [GO:0003735]
cpxR	0	0	1	0	0	0.00091659	-0.866025	-0.866025	-0.866025	Transcriptional regulatory protein CpxR	FUNCTION: Response regulator member of the two-component regulatory system CpxA/CpxR which responds to envelope stress response by activating expression of downstream genes including cpxP, degP, dsbA and ppiA (PubMed:7883164, PubMed:9401031). Required for efficient binding of stationary phase cells to hydrophobic surfaces, part of the process of biofilm formation (PubMed:11830644). Induced upon c…	DNA-binding transcription activator activity [GO:0001216]; DNA-binding transcription factor activity [GO:0003700]; phosphorelay response regulator activity [GO:0000156]; transcription cis-regulatory region binding [GO:0000976]
rplJ	0	0	1	0	0	0.00091659	-0.866025	-0.866025	-0.866025	50S ribosomal protein L10 (50S ribosomal protein L8) (Large ribosomal subunit protein uL10)	FUNCTION: Forms part of the ribosomal stalk, playing a central role in the interaction of the ribosome with GTP-bound translation factors. {ECO:0000269|PubMed:15923259}.; FUNCTION: Protein L10 is also a translational repressor protein. It controls the translation of the rplJL-rpoBC operon by binding to its mRNA. {ECO:0000269|PubMed:2448482}.	large ribosomal subunit rRNA binding [GO:0070180]; ribosome binding [GO:0043022]; structural constituent of ribosome [GO:0003735]
rplM	0	0	1	0	0	0.00091659	-0.866025	-0.866025	-0.866025	50S ribosomal protein L13 (Large ribosomal subunit protein uL13)	FUNCTION: This protein is one of the early assembly proteins of the 50S ribosomal subunit, although it is not seen to bind rRNA by itself. It is important during the early stages of 50S assembly. {ECO:0000269|PubMed:3298242}.	large ribosomal subunit rRNA binding [GO:0070180]; mRNA binding [GO:0003729]; structural constituent of ribosome [GO:0003735]; zinc ion binding [GO:0008270]
rplF	0	0	1	0	0	0.00091659	-0.866025	-0.866025	-0.866025	50S ribosomal protein L6 (Large ribosomal subunit protein uL6)	FUNCTION: This protein binds directly to at least 2 domains of the 23S ribosomal RNA, thus is important in its secondary structure. It is located near the subunit interface in the base of the L7/L12 stalk, and near the tRNA binding site of the peptidyltransferase center. {ECO:0000269|PubMed:6170935}.; FUNCTION: Gentamicin-resistant mutations in this protein affect translation fidelity. {ECO:00002…	large ribosomal subunit rRNA binding [GO:0070180]; structural constituent of ribosome [GO:0003735]
rplI	0	0	1	0	0	0.124616	0.0935418	0.383412	0.0616863	50S ribosomal protein L9 (Large ribosomal subunit protein bL9)	FUNCTION: One of the primary rRNA binding proteins, it binds very close to the 3' end of the 23S rRNA. {ECO:0000269|PubMed:3298242}.	large ribosomal subunit rRNA binding [GO:0070180]; structural constituent of ribosome [GO:0003735]
yfcC	0	0	1	0	0	0.128796	0.155044	0.427257	0.126294	Putative basic amino acid antiporter YfcC	FUNCTION: Metabolomic profiling of different yfcC over-expression and deletion strains suggests that it may affect the glyoxylate shunt. {ECO:0000305|PubMed:24513124}.	antiporter activity [GO:0015297]
yfcD	0	0	1	0	0	0.00183318	-0.530334	-0.737329	-0.733715	Uncharacterized Nudix hydrolase YfcD (EC 3.6.-.-)	0	hydrolase activity, acting on acid anhydrides, in phosphorus-containing anhydrides [GO:0016818]; metal ion binding [GO:0046872]
yhgF	0	0	1	0	0	0.127851	0.0898324	0.416469	0.144923	Protein YhgF	0	mRNA binding [GO:0003729]; structural constituent of ribosome [GO:0003735]
yhfW	0	0	1	0	0	0.00091659	-0.866025	-0.866025	-0.866025	Uncharacterized protein YhfW	0	magnesium ion binding [GO:0000287]; phosphopentomutase activity [GO:0008973]
clpX	0	0	1	0	0	0.140334	0.105847	0.434815	0.106526	ATP-dependent Clp protease ATP-binding subunit ClpX (ATP-dependent unfoldase ClpX)	FUNCTION: ATP-dependent specificity component of the Clp protease. Uses cycles of ATP binding and hydrolysis to unfold proteins and translocate them to the ClpP protease. It directs the protease to specific substrates both with and without the help of adapter proteins such as SspB. Participates in the final steps of RseA-sigma-E degradation, liberating sigma-E to induce the extracytoplasmic-stres…	ATP binding [GO:0005524]; ATP-dependent peptidase activity [GO:0004176]; disordered domain specific binding [GO:0097718]; identical protein binding [GO:0042802]; protease binding [GO:0002020]; protein dimerization activity [GO:0046983]; unfolded protein binding [GO:0051082]; zinc ion binding [GO:0008270]
pheA	0	0	1	0	0	0.00091659	-0.866025	-0.866025	-0.866025	Bifunctional chorismate mutase/prephenate dehydratase (Chorismate mutase-prephenate dehydratase) (P-protein) [Includes: Chorismate mutase (CM) (EC 5.4.99.5); Prephenate dehydratase (PDT) (EC 4.2.1.51)]	FUNCTION: Catalyzes the Claisen rearrangement of chorismate to prephenate and the decarboxylation/dehydration of prephenate to phenylpyruvate. {ECO:0000269|PubMed:4261395}.	chorismate mutase activity [GO:0004106]; prephenate dehydratase activity [GO:0004664]
garK	0	0	1	0	0	0.142335	0.188288	0.524438	0.204452	Glycerate 2-kinase (EC 2.7.1.165) (Glycerate kinase 1) (GK1)	0	ATP binding [GO:0005524]; glycerate 2-kinase activity [GO:0043798]; glycerate kinase activity [GO:0008887]
trmA	0	0	1	0	0	0.13624	0.214828	0.485469	0.115134	tRNA/tmRNA (uracil-C(5))-methyltransferase (EC 2.1.1.-) (EC 2.1.1.35) (tRNA (uracil(54)-C(5))-methyltransferase) (tRNA(m5U54)-methyltransferase) (RUMT) (tmRNA (uracil(341)-C(5))-methyltransferase)	FUNCTION: Dual-specificity methyltransferase that catalyzes the formation of 5-methyluridine at position 54 (m5U54) in all tRNAs, and that of position 341 (m5U341) in tmRNA (transfer-mRNA). {ECO:0000255|HAMAP-Rule:MF_01011, ECO:0000269|PubMed:23603891, ECO:0000269|PubMed:2999071, ECO:0000269|PubMed:6247318}.	rRNA binding [GO:0019843]; S-adenosylmethionine-dependent tRNA (m5U54) methyltransferase activity [GO:0030697]; tRNA binding [GO:0000049]
gcvP	0	0	1	0	0	0.156936	0.118947	0.598369	0.143368	Glycine dehydrogenase (decarboxylating) (EC 1.4.4.2) (Glycine cleavage system P-protein) (Glycine decarboxylase) (Glycine dehydrogenase (aminomethyl-transferring))	FUNCTION: The glycine cleavage system catalyzes the degradation of glycine. The P protein binds the alpha-amino group of glycine through its pyridoxal phosphate cofactor; CO(2) is released and the remaining methylamine moiety is then transferred to the lipoamide cofactor of the H protein. {ECO:0000255|HAMAP-Rule:MF_00711, ECO:0000269|PubMed:8375392}.	glycine binding [GO:0016594]; glycine dehydrogenase (decarboxylating) activity [GO:0004375]; identical protein binding [GO:0042802]; pyridoxal phosphate binding [GO:0030170]
mraW	0	0	1	0	0	0.14646	0.247664	0.557444	0.222437	0	0	0
yffI	0	0	1	0	0	0.00091659	-0.866025	-0.866025	-0.866025	0	0	0
yhjK	0	0	1	0	0	0.00091659	-0.866025	-0.866025	-0.866025	0	0	0
lysA	0	0	1	0	0	0.00091659	-0.866025	-0.866025	-0.866025	Diaminopimelate decarboxylase (DAP decarboxylase) (DAPDC) (EC 4.1.1.20)	FUNCTION: Specifically catalyzes the decarboxylation of meso-diaminopimelate (meso-DAP) to L-lysine. Is not active against the DD- or LL-isomers of diaminopimelate. {ECO:0000269|PubMed:11856852, ECO:0000269|PubMed:14343156, ECO:0000269|PubMed:18508763}.	diaminopimelate decarboxylase activity [GO:0008836]; pyridoxal phosphate binding [GO:0030170]
mraZ	0	0	1	0	0	0.00183318	-0.345897	-0.735084	-0.733904	Transcriptional regulator MraZ	FUNCTION: Negatively regulates its own expression and that of the subsequent genes in the proximal part of the division and cell wall (dcw) gene cluster. Acts by binding directly to DNA. May also regulate the expression of genes outside the dcw cluster. {ECO:0000255|HAMAP-Rule:MF_01008, ECO:0000269|PubMed:24659771}.	DNA-binding transcription factor activity [GO:0003700]; sequence-specific DNA binding [GO:0043565]; transcription cis-regulatory region binding [GO:0000976]
bglG	0	0	1	0	0	0.00091659	-0.866025	-0.866025	-0.866025	Cryptic beta-glucoside bgl operon antiterminator	FUNCTION: Mediates the positive regulation of the beta-glucoside (bgl) operon by functioning as a transcriptional antiterminator. This is an RNA-binding protein that recognizes a specific sequence located just upstream of two termination sites within the operon.	RNA binding [GO:0003723]
dgt	0	0	1	0	0	0.124852	0.0997049	0.404813	0.0791066	Deoxyguanosinetriphosphate triphosphohydrolase (dGTP triphosphohydrolase) (dGTPase) (EC 3.1.5.1)	FUNCTION: dGTPase preferentially hydrolyzes dGTP over the other canonical NTPs. {ECO:0000255|HAMAP-Rule:MF_00030, ECO:0000269|PubMed:2826481}.	cobalt ion binding [GO:0050897]; dGTPase activity [GO:0008832]; GTPase activity [GO:0003924]; identical protein binding [GO:0042802]; magnesium ion binding [GO:0000287]; manganese ion binding [GO:0030145]; single-stranded DNA binding [GO:0003697]
yhjC	0	0	1	0	0	0.00091659	-0.866025	-0.866025	-0.866025	Uncharacterized HTH-type transcriptional regulator YhjC	0	DNA-binding transcription factor activity [GO:0003700]; sequence-specific DNA binding [GO:0043565]
cueR	0	0	1	0	0	0.129583	0.109042	0.426462	0.0848128	HTH-type transcriptional regulator CueR (Copper efflux regulator) (Copper export regulator)	FUNCTION: Regulates the transcription of the copA and cueO genes. It detects cytoplasmic copper stress and activates transcription in response to increasing copper concentrations. {ECO:0000269|PubMed:10915804, ECO:0000269|PubMed:11167016, ECO:0000269|PubMed:11399769}.	bacterial-type cis-regulatory region sequence-specific DNA binding [GO:0000986]; copper ion binding [GO:0005507]; DNA-binding transcription activator activity [GO:0001216]; DNA-binding transcription factor activity [GO:0003700]; identical protein binding [GO:0042802]; transcription cis-regulatory region binding [GO:0000976]
glgC	0	0	1	0	0	0.00091659	-0.866025	-0.866025	-0.866025	Glucose-1-phosphate adenylyltransferase (EC 2.7.7.27) (ADP-glucose pyrophosphorylase) (ADPGlc PPase) (ADP-glucose synthase)	FUNCTION: Involved in the biosynthesis of ADP-glucose, a building block required for the elongation reactions to produce glycogen. Catalyzes the reaction between ATP and alpha-D-glucose 1-phosphate (G1P) to produce pyrophosphate and ADP-Glc. {ECO:0000269|PubMed:1648099}.	AMP binding [GO:0016208]; ATP binding [GO:0005524]; glucose-1-phosphate adenylyltransferase activity [GO:0008878]; identical protein binding [GO:0042802]; magnesium ion binding [GO:0000287]
yffB	0	0	1	0	0	0.0976716	-0.014119	0.146063	-0.00215607	Protein YffB	0	0
ydbC	0	0	1	0	0	0.066223	-0.173886	-0.230908	-0.138716	0	0	0
yhjH	0	0	1	0	0	0.186244	0.28814	0.678389	0.289527	0	0	0
gcvA	0	0	1	0	0	0.186244	0.28814	0.678389	0.289527	Glycine cleavage system transcriptional activator (Gcv operon activator)	FUNCTION: Regulatory protein for the glycine cleavage system operon (gcv). Mediates activation of gcv by glycine and repression by purines. GcvA is negatively autoregulated. Binds to three sites upstream of the gcv promoter.	DNA-binding transcription factor activity [GO:0003700]; sequence-specific DNA binding [GO:0043565]
yhjJ	0	0	1	0	0	0.00091659	-0.866025	-0.866025	-0.866025	Protein YhjJ	0	metal ion binding [GO:0046872]; metallopeptidase activity [GO:0008237]
dmsA	0	0	1	0	0	0.00168042	-0.54	-0.627069	-0.625671	Dimethyl sulfoxide reductase DmsA (DMSO reductase) (DMSOR) (Me2SO reductase) (EC 1.8.5.3)	FUNCTION: Catalyzes the reduction of dimethyl sulfoxide (DMSO) to dimethyl sulfide (DMS). DMSO reductase serves as the terminal reductase under anaerobic conditions, with DMSO being the terminal electron acceptor. Terminal reductase during anaerobic growth on various sulfoxides and N-oxide compounds. Allows E.coli to grow anaerobically on DMSO as respiratory oxidant. {ECO:0000269|PubMed:3062312}.	4 iron, 4 sulfur cluster binding [GO:0051539]; dimethyl sulfoxide reductase activity [GO:0009389]; electron transfer activity [GO:0009055]; molybdenum ion binding [GO:0030151]; molybdopterin cofactor binding [GO:0043546]
nudG	0	0	1	0	0	0.140334	0.105847	0.434815	0.106526	CTP pyrophosphohydrolase (EC 3.6.1.65)	FUNCTION: Hydrolase with a preference for pyrimidine substrates. Has high activity with 5-methyl-dCTP, and much lower activity with CTP, dCTP, 5-hydroxy-dCTP, 2-hydroxy-dATP and 8-hydroxy-dGTP. {ECO:0000269|PubMed:11053429, ECO:0000269|PubMed:12509230, ECO:0000269|PubMed:15823026}.	8-oxo-7,8-dihydrodeoxyguanosine triphosphate pyrophosphatase activity [GO:0035539]; 8-oxo-7,8-dihydroguanosine triphosphate pyrophosphatase activity [GO:0008413]; 8-oxo-dGDP phosphatase activity [GO:0044715]; 8-oxo-GDP phosphatase activity [GO:0044716]; dCTP diphosphatase activity [GO:0047840]; hydrolase activity [GO:0016787]
nudF	0	0	1	0	0	0.140334	0.105847	0.434815	0.106526	ADP-ribose pyrophosphatase (EC 3.6.1.13) (ADP-ribose diphosphatase) (ADP-ribose phosphohydrolase) (ASPPase) (Adenosine diphosphoribose pyrophosphatase) (ADPR-PPase)	FUNCTION: Acts on ADP-mannose and ADP-glucose as well as ADP-ribose. Prevents glycogen biosynthesis. The reaction catalyzed by this enzyme is a limiting step of the gluconeogenic process. {ECO:0000269|PubMed:11416161}.	ADP-ribose diphosphatase activity [GO:0047631]; ADP-sugar diphosphatase activity [GO:0019144]; magnesium ion binding [GO:0000287]; pyrophosphatase activity [GO:0016462]
adiY	0	0	1	0	0	0.186244	0.28814	0.678389	0.289527	HTH-type transcriptional regulator AdiY	0	DNA-binding transcription factor activity [GO:0003700]; sequence-specific DNA binding [GO:0043565]
bglX	0	0	1	0	0	0.0898499	-0.00261526	0.0309417	-0.0121917	Periplasmic beta-glucosidase (EC 3.2.1.21) (Beta-D-glucoside glucohydrolase) (Cellobiase) (Gentiobiase)	0	beta-glucosidase activity [GO:0008422]; glucosidase activity [GO:0015926]; scopolin beta-glucosidase activity [GO:0102483]
ydaN	0	0	1	0	0	0.00091659	-0.866025	-0.866025	-0.866025	0	0	0
ydaO	0	0	1	0	0	0.186244	0.28814	0.678389	0.289527	0	0	0
ydaT	0	0	1	0	0	0.00137489	-0.607131	-0.734212	-0.733525	Uncharacterized protein YdaT	0	0
yhiL	0	0	1	0	0	0.186244	0.28814	0.678389	0.289527	Putative uncharacterized protein YhiL	0	0
yhiN	0	0	1	0	0	0.143787	0.280078	0.541808	0.183911	Uncharacterized protein YhiN	0	0
glgA	0	0	1	0	0	0.186244	0.28814	0.678389	0.289527	Glycogen synthase (EC 2.4.1.21) (Starch [bacterial glycogen] synthase)	FUNCTION: Synthesizes alpha-1,4-glucan chains using ADP-glucose.	alpha-1,4-glucan synthase activity [GO:0033201]; glycogen (starch) synthase activity [GO:0004373]; starch synthase activity [GO:0009011]
yfeA	0	0	1	0	0	0.119047	0.102584	0.346219	0.0722831	0	0	0
ompR	0	0	1	0	0	0.00091659	-0.866025	-0.866025	-0.866025	DNA-binding dual transcriptional regulator OmpR (Transcriptional regulatory protein OmpR)	FUNCTION: Member of the two-component regulatory system EnvZ/OmpR involved in osmoregulation (particularly of genes ompF and ompC) as well as other genes (PubMed:3010044, PubMed:3536870). Plays a central role in both acid and osmotic stress responses (PubMed:28526842, PubMed:30524381). Binds to the promoter of both ompC and ompF; at low osmolarity it activates ompF transcription, while at high os…	DNA-binding transcription activator activity [GO:0001216]; phosphorelay response regulator activity [GO:0000156]; transcription cis-regulatory region binding [GO:0000976]
yhiF	0	0	1	0	0	0.186244	0.28814	0.678389	0.289527	0	0	0
bipA	0	0	1	0	0	0.00091659	-0.866025	-0.866025	-0.866025	50S ribosomal subunit assembly factor BipA (EC 3.6.5.-) (GTP-binding protein BipA/TypA) (Ribosome assembly factor BipA) (Ribosome-dependent GTPase BipA) (Tyrosine phosphorylated protein A)	FUNCTION: A 50S ribosomal subunit assembly protein with GTPase and nucleotide-independent chaperone activity, required for 50S subunit assembly at low temperatures, may also play a role in translation (PubMed:30305394). Genetic and deletion evidence suggests this is involved in ribosome assembly at low temperatures; it may also affect translation (Probable) (PubMed:25777676, PubMed:30305394). Inv…	GTPase activity [GO:0003924]; GTP binding [GO:0005525]; ribosome binding [GO:0043022]; rRNA binding [GO:0019843]; tRNA binding [GO:0000049]
yfdX	0	0	1	0	0	0.00091659	-0.866025	-0.866025	-0.866025	Protein YfdX	0	0
ubiH	0	0	1	0	0	0.142924	0.150859	0.527462	0.142396	2-octaprenyl-6-methoxyphenol hydroxylase (EC 1.14.13.-)	FUNCTION: Is likely an oxygenase that introduces the hydroxyl group at carbon four of 2-octaprenyl-6-methoxyphenol resulting in the formation of 2-octaprenyl-6-methoxy-1,4-benzoquinol. {ECO:0000269|PubMed:4572721}.	2-octaprenyl-6-methoxyphenol hydroxylase activity [GO:0008681]; FAD binding [GO:0071949]; oxidoreductase activity [GO:0016491]; oxidoreductase activity, acting on paired donors, with incorporation or reduction of molecular oxygen, NAD(P)H as one donor, and incorporation of one atom of oxygen [GO:0016709]
yfdZ	0	0	1	0	0	0.00091659	-0.866025	-0.866025	-0.866025	0	0	0
ubiF	0	0	1	0	0	0.00137489	-0.607131	-0.734212	-0.733525	3-demethoxyubiquinol 3-hydroxylase (EC 1.14.99.60) (2-octaprenyl-3-methyl-6-methoxy-1,4-benzoquinol hydroxylase)	FUNCTION: Catalyzes the hydroxylation of 2-octaprenyl-3-methyl-6-methoxy-1,4-benzoquinol during ubiquinone biosynthesis. {ECO:0000269|PubMed:10802164}.	2-octoprenyl-3-methyl-6-methoxy-1,4-benzoquinone hydroxylase activity [GO:0008682]; FAD binding [GO:0071949]; oxidoreductase activity [GO:0016491]; oxidoreductase activity, acting on paired donors, with incorporation or reduction of molecular oxygen [GO:0016705]; oxidoreductase activity, acting on paired donors, with incorporation or reduction of molecular oxygen, NAD(P)H as one donor, and incorp…
abgT	0	0	1	0	0	0.11846	0.130798	0.323332	0.0430933	p-aminobenzoyl-glutamate transport protein (PABA-GLU transport protein)	FUNCTION: Essential for aminobenzoyl-glutamate utilization. It catalyzes the concentration-dependent uptake of p-aminobenzoyl-glutamate (PABA-GLU) into the cell and allows accumulation of PABA-GLU to a concentration enabling AbgAB to catalyze cleavage into p-aminobenzoate and glutamate. It seems also to increase the sensitivity to low levels of aminobenzoyl-glutamate. May actually serve physiolog…	secondary active p-aminobenzoyl-glutamate transmembrane transporter activity [GO:0015558]; secondary active transmembrane transporter activity [GO:0015291]
holE	0	0	1	0	0	0.140923	0.192264	0.495048	0.0661698	DNA polymerase III subunit theta (EC 2.7.7.7)	FUNCTION: DNA polymerase III is a complex, multichain enzyme responsible for most of the replicative synthesis in bacteria. This DNA polymerase also exhibits 3' to 5' exonuclease activity.; FUNCTION: The exact function of the theta subunit is unknown.	DNA binding [GO:0003677]; DNA-directed DNA polymerase activity [GO:0003887]
ydcY	0	0	1	0	0	0.00091659	-0.866025	-0.866025	-0.866025	Uncharacterized protein YdcY	0	0
ydcZ	0	0	1	0	0	0.00091659	-0.866025	-0.866025	-0.866025	Inner membrane protein YdcZ	0	0
ydcR	0	0	1	0	0	0.186244	0.28814	0.678389	0.289527	Uncharacterized HTH-type transcriptional regulator YdcR	0	DNA binding [GO:0003677]; DNA-binding transcription factor activity [GO:0003700]; pyridoxal phosphate binding [GO:0030170]; transaminase activity [GO:0008483]
yfgL	0	0	1	0	0	0.106803	-0.000686946	0.206582	-0.000818946	0	0	0
ydcK	0	0	1	0	0	0.149664	0.143659	0.537051	0.250111	Uncharacterized acetyltransferase YdcK (EC 2.3.1.-)	0	acyltransferase activity [GO:0016746]
trmU	0	0	1	0	0	0.146868	0.247059	0.542119	0.239169	0	0	0
ydcC	0	0	1	0	0	0.00091659	-0.866025	-0.866025	-0.866025	H repeat-associated putative transposase YdcC (ORF-H)	0	DNA binding [GO:0003677]; transposase activity [GO:0004803]
talA	0	0	1	0	0	0.00091659	-0.866025	-0.866025	-0.866025	Transaldolase A (EC 2.2.1.2)	FUNCTION: Transaldolase is important for the balance of metabolites in the pentose-phosphate pathway.	transaldolase activity [GO:0004801]
talB	0	0	1	0	0	0.00137489	-0.607131	-0.734212	-0.733525	Transaldolase B (EC 2.2.1.2)	FUNCTION: Transaldolase is important for the balance of metabolites in the pentose-phosphate pathway. {ECO:0000269|PubMed:7592346}.	transaldolase activity [GO:0004801]; transketolase or transaldolase activity [GO:0016744]
ydcF	0	0	1	0	0	0.142589	0.290141	0.523158	0.287906	Protein YdcF	FUNCTION: Binds S-adenosyl-L-methionine (AdoMet).	0
rpoZ	0	0	1	0	0	0.121069	0.247536	0.36901	0.116649	DNA-directed RNA polymerase subunit omega (RNAP omega subunit) (EC 2.7.7.6) (RNA polymerase omega subunit) (Transcriptase subunit omega)	FUNCTION: Promotes RNA polymerase (RNAP) assembly. Latches the N- and C-terminal regions of the beta' subunit thereby facilitating its interaction with the beta and alpha subunits. {ECO:0000269|PubMed:24843001}.; FUNCTION: Part of the processive rRNA transcription and antitermination complex (rrnTAC). The complex forms an RNA-chaperone ring around the RNA exit tunnel of RNAP. It supports rapid tr…	DNA binding [GO:0003677]; DNA-directed 5'-3' RNA polymerase activity [GO:0003899]
lysR	0	0	1	0	0	0.00091659	-0.866025	-0.866025	-0.866025	Transcriptional activator protein LysR	FUNCTION: This protein activates the transcription of the lysA gene encoding diaminopimelate decarboxylase. LysR is also a negative regulator of its own expression.	DNA-binding transcription factor activity [GO:0003700]; sequence-specific DNA binding [GO:0043565]
ydfT	0	0	1	0	0	0.106379	0.0115987	0.200465	-0.00147592	0	0	0
rpsL	0	0	1	0	0	0.126715	0.0315088	0.409803	0.0448158	30S ribosomal protein S12 (Small ribosomal subunit protein uS12)	FUNCTION: With S4 and S5 plays an important role in translational accuracy.; FUNCTION: Interacts with and stabilizes bases of the 16S rRNA that are involved in tRNA selection in the A site and with the mRNA backbone. Located at the interface of the 30S and 50S subunits, it traverses the body of the 30S subunit contacting proteins on the other side and probably holding the rRNA structure together.…	misfolded RNA binding [GO:0034336]; rRNA binding [GO:0019843]; structural constituent of ribosome [GO:0003735]; tRNA binding [GO:0000049]
rpsK	0	0	1	0	0	0.115334	0.101637	0.313515	0.0797667	30S ribosomal protein S11 (Small ribosomal subunit protein uS11)	FUNCTION: Located on the platform of the 30S subunit, it bridges several disparate RNA helices of the 16S rRNA. Forms part of the Shine-Dalgarno cleft in the 70S ribosome (By similarity). {ECO:0000250}.	mRNA 5'-UTR binding [GO:0048027]; small ribosomal subunit rRNA binding [GO:0070181]; structural constituent of ribosome [GO:0003735]
rpsT	0	0	1	0	0	0.142905	0.107495	0.502622	0.117919	30S ribosomal protein S20 (Small ribosomal subunit protein bS20)	FUNCTION: Binds directly to 16S ribosomal RNA.	ornithine decarboxylase inhibitor activity [GO:0008073]; small ribosomal subunit rRNA binding [GO:0070181]; structural constituent of ribosome [GO:0003735]
ybbL	0	0	1	0	0	0.186244	0.28814	0.678389	0.289527	0	0	0
rpsO	0	0	1	0	0	0.125004	0.105828	0.412154	0.0896436	30S ribosomal protein S15 (Small ribosomal subunit protein uS15)	FUNCTION: One of the primary rRNA binding proteins, it binds directly to 16S rRNA where it helps nucleate assembly of the platform of the 30S subunit by binding and bridging several RNA helices of the 16S rRNA (PubMed:12809609, PubMed:16272117). Binds to its own mRNA, stabilizing it 5-UTR and preventing its translation (PubMed:24339747). {ECO:0000269|PubMed:12809609, ECO:0000269|PubMed:16272117, …	mRNA binding involved in posttranscriptional gene silencing [GO:1903231]; rRNA binding [GO:0019843]; small ribosomal subunit rRNA binding [GO:0070181]; structural constituent of ribosome [GO:0003735]
mreC	0	0	1	0	0	0.00290254	-0.141894	-0.626063	-0.626269	Cell shape-determining protein MreC (Cell shape protein MreC) (Rod shape-determining protein MreC)	FUNCTION: Involved in formation and maintenance of cell shape. Responsible for formation of rod shape. May also contribute to regulation of formation of penicillin-binding proteins. {ECO:0000269|PubMed:15612918, ECO:0000269|PubMed:2687239}.	protein self-association [GO:0043621]
ydfH	0	0	1	0	0	0.186244	0.28814	0.678389	0.289527	0	0	0
yfjJ	0	0	1	0	0	0.00137489	-0.607131	-0.734212	-0.733525	Uncharacterized protein YfjJ	0	0
yfjK	0	0	1	0	0	0.186244	0.28814	0.678389	0.289527	Uncharacterized protein YfjK	0	0
chpA	0	0	1	0	0	0.00091659	-0.866025	-0.866025	-0.866025	0	0	0
uspA	0	0	1	0	0	0.00091659	-0.866025	-0.866025	-0.866025	Universal stress protein A	FUNCTION: Required for resistance to DNA-damaging agents.	identical protein binding [GO:0042802]
ybaY	0	0	1	0	0	0.00183318	-0.345897	-0.735084	-0.733904	Uncharacterized lipoprotein YbaY	0	0
melB	0	0	1	0	0	0.155824	0.285844	0.593404	0.290232	Melibiose carrier protein (Melibiose permease) (Melibiose transporter) (Na+ (Li+)/melibiose symporter) (Thiomethylgalactoside permease II)	FUNCTION: Responsible for melibiose and other galactoside transport. It is capable of using hydrogen, sodium, and lithium cations as coupling cations for cotransport, depending on the particular sugar transported (symport system).	melibiose:cation symporter activity [GO:0015487]; melibiose:sodium symporter activity [GO:0043887]; methylgalactoside transmembrane transporter activity [GO:0015592]
macA	0	0	1	0	0	0.149664	0.143659	0.537051	0.250111	Macrolide export protein MacA	FUNCTION: Part of the tripartite efflux system MacAB-TolC. MacA stimulates the ATPase activity of MacB by promoting the closed ATP-bound state of MacB, increases the capacity of MacB to bind macrolides such as erythromycin, and provides a physical link between MacB and TolC. When overexpressed, the system confers resistance against macrolides composed of 14- and 15-membered lactones but no or wea…	efflux transmembrane transporter activity [GO:0015562]; identical protein binding [GO:0042802]
ybaQ	0	0	1	0	0	0.14646	0.247664	0.557444	0.222437	Uncharacterized HTH-type transcriptional regulator YbaQ	0	DNA binding [GO:0003677]
ydeV	0	0	1	0	0	0.0985463	-0.0274739	0.148588	-0.0237697	0	0	0
ydeM	0	0	1	0	0	0.186244	0.28814	0.678389	0.289527	Anaerobic sulfatase-maturating enzyme homolog YdeM (AnSME homolog)	0	4 iron, 4 sulfur cluster binding [GO:0051539]; metal ion binding [GO:0046872]; oxidoreductase activity [GO:0016491]
yfiO	0	0	1	0	0	0.00091659	-0.866025	-0.866025	-0.866025	0	0	0
ybaL	0	0	1	0	0	0.142335	0.188288	0.524438	0.204452	Putative cation/proton antiporter YbaL	0	nucleotide binding [GO:0000166]; solute:proton antiporter activity [GO:0015299]
ung	0	0	1	0	0	0.00091659	-0.866025	-0.866025	-0.866025	Uracil-DNA glycosylase (UDG) (EC 3.2.2.27)	FUNCTION: Excises uracil residues from the DNA which can arise as a result of misincorporation of dUMP residues by DNA polymerase or due to deamination of cytosine.	uracil DNA N-glycosylase activity [GO:0004844]
yfiD	0	0	1	0	0	0.127217	0.0921419	0.425536	0.0693014	0	0	0
rfaB	0	0	1	0	0	0.142589	0.290141	0.523158	0.287906	Lipopolysaccharide 1,6-galactosyltransferase (EC 2.4.1.-) (UDP-D-galactose--(Glucosyl)lipopolysaccharide-alpha-1,3-D-galactosyltransferase)	FUNCTION: Adds a galactose goup to a glucose group of LPS.	lipopolysaccharide-1,6-galactosyltransferase activity [GO:0008921]
cysI	0	0	1	0	0	0.0922613	-0.117667	0.0198777	-0.10966	Sulfite reductase [NADPH] hemoprotein beta-component (SiR-HP) (SiRHP) (EC 1.8.1.2)	FUNCTION: Component of the sulfite reductase complex that catalyzes the 6-electron reduction of sulfite to sulfide. This is one of several activities required for the biosynthesis of L-cysteine from sulfate. {ECO:0000255|HAMAP-Rule:MF_01540}.	4 iron, 4 sulfur cluster binding [GO:0051539]; heme binding [GO:0020037]; metal ion binding [GO:0046872]; NADP binding [GO:0050661]; sulfite reductase (ferredoxin) activity [GO:0050311]; sulfite reductase (NADPH) activity [GO:0004783]; sulfite reductase activity [GO:0016002]
cysG	0	0	1	0	0	0.125514	0.285504	0.389909	0.29175	Siroheme synthase [Includes: Uroporphyrinogen-III C-methyltransferase (Urogen III methylase) (EC 2.1.1.107) (SUMT) (Uroporphyrinogen III methylase) (UROM); Precorrin-2 dehydrogenase (EC 1.3.1.76); Sirohydrochlorin ferrochelatase (EC 4.99.1.4)]	FUNCTION: Multifunctional enzyme that catalyzes the SAM-dependent methylations of uroporphyrinogen III at position C-2 and C-7 to form precorrin-2 via precorrin-1. Then it catalyzes the NAD-dependent ring dehydrogenation of precorrin-2 to yield sirohydrochlorin. Finally, it catalyzes the ferrochelation of sirohydrochlorin to yield siroheme. {ECO:0000255|HAMAP-Rule:MF_01646, ECO:0000269|PubMed:240…	NAD binding [GO:0051287]; precorrin-2 dehydrogenase activity [GO:0043115]; sirohydrochlorin ferrochelatase activity [GO:0051266]; uroporphyrin-III C-methyltransferase activity [GO:0004851]
ydhY	0	0	1	0	0	0.00091659	-0.866025	-0.866025	-0.866025	Uncharacterized ferredoxin-like protein YdhY	0	4 iron, 4 sulfur cluster binding [GO:0051539]; metal ion binding [GO:0046872]
cysH	0	0	1	0	0	0.186244	0.28814	0.678389	0.289527	Phosphoadenosine 5'-phosphosulfate reductase (PAPS reductase) (EC 1.8.4.8) (3'-phosphoadenylylsulfate reductase) (PAPS reductase, thioredoxin dependent) (PAPS sulfotransferase) (PAdoPS reductase)	FUNCTION: Catalyzes the formation of sulfite from phosphoadenosine 5'-phosphosulfate (PAPS) using thioredoxin as an electron donor. {ECO:0000255|HAMAP-Rule:MF_00063, ECO:0000269|PubMed:7588765}.	phosphoadenylyl-sulfate reductase (thioredoxin) activity [GO:0004604]
cysE	0	0	1	0	0	0.125514	0.285504	0.389909	0.29175	Serine acetyltransferase (SAT) (EC 2.3.1.30)	0	serine O-acetyltransferase activity [GO:0009001]
rfaJ	0	0	1	0	0	0.00091659	-0.866025	-0.866025	-0.866025	Lipopolysaccharide 1,2-glucosyltransferase (EC 2.4.1.58)	FUNCTION: Adds the glucose(II) group on the galactose(I) group of LPS. {ECO:0000250|UniProtKB:P19817}.	lipopolysaccharide 3-alpha-galactosyltransferase activity [GO:0008918]; lipopolysaccharide glucosyltransferase I activity [GO:0008919]; metal ion binding [GO:0046872]
ydhM	0	0	1	0	0	0.00137489	-0.607131	-0.734212	-0.733525	0	0	0
glnB	0	0	1	0	0	0.00137489	-0.607131	-0.734212	-0.733525	Nitrogen regulatory protein P-II 1	FUNCTION: P-II indirectly controls the transcription of the glutamine synthetase gene (glnA). P-II prevents NR-II-catalyzed conversion of NR-I to NR-I-phosphate, the transcriptional activator of GlnA. When P-II is uridylylated to P-II-UMP, these events are reversed. When the ratio of Gln to 2-ketoglutarate decreases, P-II is uridylylated to P-II-UMP, which causes the deadenylation of glutamine sy…	ATP binding [GO:0005524]; enzyme regulator activity [GO:0030234]; identical protein binding [GO:0042802]; small molecule binding [GO:0036094]
ybdL	0	0	1	0	0	0.00091659	-0.866025	-0.866025	-0.866025	Methionine aminotransferase (EC 2.6.1.88) (Methionine-oxo-acid transaminase)	FUNCTION: Shows aminotransferase activity with methionine and histidine as substrates, and to a lesser extent also with phenylalanine. {ECO:0000269|PubMed:15280032}.	kynurenine-oxoglutarate transaminase activity [GO:0016212]; methionine-oxo-acid transaminase activity [GO:0010326]; pyridoxal phosphate binding [GO:0030170]
cysA	0	0	1	0	0	0.115841	0.0391634	0.296301	0.0332015	Sulfate/thiosulfate import ATP-binding protein CysA (EC 7.3.2.3) (Sulfate-transporting ATPase)	FUNCTION: Part of the ABC transporter complex CysAWTP involved in sulfate/thiosulfate import. Responsible for energy coupling to the transport system.	ABC-type sulfate transporter activity [GO:0015419]; ABC-type thiosulfate transporter activity [GO:0102025]; ATP binding [GO:0005524]
ydhQ	0	0	1	0	0	0.160262	0.279964	0.615515	0.285026	Uncharacterized protein YdhQ	0	0
ydhS	0	0	1	0	0	0.125514	0.285504	0.389909	0.29175	Uncharacterized protein YdhS	0	0
glnH	0	0	1	0	0	0.124616	0.0935418	0.383412	0.0616863	Glutamine-binding periplasmic protein (GlnBP)	FUNCTION: Involved in a glutamine-transport system GlnHPQ. {ECO:0000269|PubMed:3027504}.	ligand-gated ion channel activity [GO:0015276]
mtlA	0	0	1	0	0	0.186244	0.28814	0.678389	0.289527	PTS system mannitol-specific EIICBA component (EIICBA-Mtl) (EII-Mtl) [Includes: Mannitol permease IIC component (PTS system mannitol-specific EIIC component); Mannitol-specific phosphotransferase enzyme IIB component (EC 2.7.1.197) (PTS system mannitol-specific EIIB component); Mannitol-specific phosphotransferase enzyme IIA component (PTS system mannitol-specific EIIA component)]	FUNCTION: The phosphoenolpyruvate-dependent sugar phosphotransferase system (sugar PTS), a major carbohydrate active transport system, catalyzes the phosphorylation of incoming sugar substrates concomitantly with their translocation across the cell membrane. This system is involved in D-mannitol transport (PubMed:368051, PubMed:6427236, PubMed:2123863). Also able to use D-mannonic acid (PubMed:64…	kinase activity [GO:0016301]; protein-N(PI)-phosphohistidine-mannitol phosphotransferase system transmembrane transporter activity [GO:0022872]; protein-phosphocysteine-mannitol phosphotransferase system transporter activity [GO:0090565]; protein-phosphocysteine-sugar phosphotransferase activity [GO:0090563]
glmM	0	0	1	0	0	0.00091659	-0.866025	-0.866025	-0.866025	Phosphoglucosamine mutase (EC 5.4.2.10)	FUNCTION: Catalyzes the conversion of glucosamine-6-phosphate to glucosamine-1-phosphate. Can also catalyze the formation of glucose-6-P from glucose-1-P, although at a 1400-fold lower rate. {ECO:0000269|PubMed:10231382}.	magnesium ion binding [GO:0000287]; phosphoglucosamine mutase activity [GO:0008966]; phosphomannomutase activity [GO:0004615]
ybdH	0	0	1	0	0	0.00137489	-0.607131	-0.734212	-0.733525	0	0	0
frc	0	0	1	0	0	0.125514	0.285504	0.389909	0.29175	Formyl-CoA:oxalate CoA-transferase (FCOCT) (EC 2.8.3.16) (Formyl-coenzyme A transferase) (Formyl-CoA transferase)	FUNCTION: Involved in the catabolism of oxalate and in the adapatation to low pH via the induction of the oxalate-dependent acid tolerance response (ATR). Catalyzes the transfer of the CoA moiety from formyl-CoA to oxalate. It can also use succinate as an acceptor. {ECO:0000269|PubMed:12844490, ECO:0000269|PubMed:18245280, ECO:0000269|PubMed:23335415}.	formyl-CoA transferase activity [GO:0033608]
rlmB	0	0	1	0	0	0.00183318	-0.345897	-0.735084	-0.733904	23S rRNA (guanosine-2'-O-)-methyltransferase RlmB (EC 2.1.1.185) (23S rRNA (guanosine2251 2'-O)-methyltransferase) (23S rRNA Gm2251 2'-O-methyltransferase)	FUNCTION: Specifically methylates the ribose of guanosine 2251 in 23S rRNA. {ECO:0000269|PubMed:11698387}.	RNA binding [GO:0003723]; RNA methyltransferase activity [GO:0008173]; rRNA (guanosine-2'-O-)-methyltransferase activity [GO:0070039]
ydhA	0	0	1	0	0	0.00091659	-0.866025	-0.866025	-0.866025	0	0	0
menD	0	0	1	0	0	0.00091659	-0.866025	-0.866025	-0.866025	2-succinyl-5-enolpyruvyl-6-hydroxy-3-cyclohexene-1-carboxylate synthase (SEPHCHC synthase) (EC 2.2.1.9) (Menaquinone biosynthesis protein MenD)	FUNCTION: Catalyzes the thiamine diphosphate-dependent decarboxylation of 2-oxoglutarate and the subsequent addition of the resulting succinic semialdehyde-thiamine pyrophosphate anion to isochorismate to yield 2-succinyl-5-enolpyruvyl-6-hydroxy-3-cyclohexene-1-carboxylate (SEPHCHC). {ECO:0000255|HAMAP-Rule:MF_01659, ECO:0000269|PubMed:17760421}.	2-succinyl-5-enolpyruvyl-6-hydroxy-3-cyclohexene-1-carboxylic-acid synthase activity [GO:0070204]; magnesium ion binding [GO:0000287]; manganese ion binding [GO:0030145]; thiamine pyrophosphate binding [GO:0030976]
cysM	0	0	1	0	0	0.115291	0.0417711	0.305673	0.0457301	Cysteine synthase B (CSase B) (EC 2.5.1.47) (O-acetylserine (thiol)-lyase B) (OAS-TL B) (O-acetylserine sulfhydrylase B)	FUNCTION: Two cysteine synthase enzymes are found. Both catalyze the same reaction. Cysteine synthase B can also use thiosulfate in place of sulfide to give cysteine thiosulfonate as a product.	cysteine synthase activity [GO:0004124]; L-cysteine desulfhydrase activity [GO:0080146]; pyridoxal phosphate binding [GO:0030170]
cysN	0	0	1	0	0	0.00091659	-0.866025	-0.866025	-0.866025	Sulfate adenylyltransferase subunit 1 (EC 2.7.7.4) (ATP-sulfurylase large subunit) (Sulfate adenylate transferase) (SAT)	FUNCTION: May be the GTPase, regulating ATP sulfurylase activity.	ATP binding [GO:0005524]; GTPase activity [GO:0003924]; GTP binding [GO:0005525]; sulfate adenylyltransferase (ATP) activity [GO:0004781]
menB	0	0	1	0	0	0.142924	0.150859	0.527462	0.142396	1,4-dihydroxy-2-naphthoyl-CoA synthase (DHNA-CoA synthase) (EC 4.1.3.36)	FUNCTION: Converts o-succinylbenzoyl-CoA (OSB-CoA) to 1,4-dihydroxy-2-naphthoyl-CoA (DHNA-CoA). {ECO:0000255|HAMAP-Rule:MF_01934, ECO:0000269|PubMed:1091286, ECO:0000269|PubMed:20643650, ECO:0000269|PubMed:21830810, ECO:0000269|PubMed:23658663}.	1,4-dihydroxy-2-naphthoyl-CoA synthase activity [GO:0008935]; bicarbonate binding [GO:0071890]
plsB	0	0	1	0	0	0.00273449	-0.299825	-0.480121	-0.480099	Glycerol-3-phosphate acyltransferase (GPAT) (EC 2.3.1.15)	FUNCTION: Catalyzes the transfer of an acyl group from acyl-ACP to glycerol-3-phosphate (G3P) to form lysophosphatidic acid (LPA). This enzyme can utilize either acyl-CoA or acyl-ACP as the fatty acyl donor. {ECO:0000269|PubMed:17645809, ECO:0000269|PubMed:6997313}.	glycerol-3-phosphate O-acyltransferase activity [GO:0004366]; sn-1-glycerol-3-phosphate C16:0-DCA-CoA acyl transferase activity [GO:0102420]
ybdB	0	0	1	0	0	0.125514	0.285504	0.389909	0.29175	0	0	0
ydhD	0	0	1	0	0	0.00183318	-0.345897	-0.735084	-0.733904	0	0	0
ydgT	0	0	1	0	0	0.00137489	-0.607131	-0.734212	-0.733525	0	0	0
ybcS	0	0	1	0	0	0.00244424	-0.296287	-0.626227	-0.626462	0	0	0
degP	0	0	1	0	0	0.136221	0.282251	0.512857	0.289371	Periplasmic serine endoprotease DegP (EC 3.4.21.107) (Heat shock protein DegP) (Protease Do)	FUNCTION: DegP acts as a chaperone at low temperatures but switches to a peptidase (heat shock protein) at higher temperatures (PubMed:10319814). Degrades transiently denatured and unfolded or misfolded proteins which accumulate in the periplasm following heat shock or other stress conditions (PubMed:16303867). DegP is efficient with Val-Xaa and Ile-Xaa peptide bonds, suggesting a preference for …	identical protein binding [GO:0042802]; peptidase activity [GO:0008233]; serine-type endopeptidase activity [GO:0004252]; serine-type peptidase activity [GO:0008236]
chpS	0	0	1	0	0	0.0868038	-0.0642749	-0.00269599	-0.0604168	Antitoxin ChpS	FUNCTION: Antitoxin component of a type II toxin-antitoxin (TA) system. May be involved in the regulation of cell growth. It acts as a suppressor of the endoribonuclease (inhibitory function) of ChpB protein. Both ChpS and ChpB probably bind to the promoter region of the chpS-chpB operon to autoregulate their synthesis. {ECO:0000269|PubMed:16413033, ECO:0000269|PubMed:8226627}.	DNA binding [GO:0003677]
ybcO	0	0	1	0	0	0.125514	0.285504	0.389909	0.29175	Putative nuclease YbcO (EC 3.1.-.-)	FUNCTION: Based on its fold and a conserved His residue, has been predicted to be a nuclease. {ECO:0000305|PubMed:27562564}.	metal ion binding [GO:0046872]; nuclease activity [GO:0004518]
ydgJ	0	0	1	0	0	0.00213871	-0.262252	-0.625587	-0.625615	Uncharacterized oxidoreductase YdgJ (EC 1.-.-.-)	0	nucleotide binding [GO:0000166]; oxidoreductase activity [GO:0016491]
glpB	0	0	1	0	0	0.0939886	-0.0625252	0.123575	-0.0466403	Anaerobic glycerol-3-phosphate dehydrogenase subunit B (Anaerobic G-3-P dehydrogenase subunit B) (Anaerobic G3Pdhase B) (EC 1.1.5.3)	FUNCTION: Conversion of glycerol 3-phosphate to dihydroxyacetone. Uses fumarate or nitrate as electron acceptor.	FMN binding [GO:0010181]; glycerol-3-phosphate dehydrogenase (quinone) activity [GO:0004368]; sn-glycerol-3-phosphate:ubiquinone-8 oxidoreductase activity [GO:0052591]
tatE	0	0	1	0	0	0.00137489	-0.607131	-0.734212	-0.733525	Sec-independent protein translocase protein TatE	FUNCTION: Part of the twin-arginine translocation (Tat) system that transports large folded proteins containing a characteristic twin-arginine motif in their signal peptide across membranes. TatE shares overlapping functions with TatA. {ECO:0000255|HAMAP-Rule:MF_00903, ECO:0000269|PubMed:9649434}.	protein transmembrane transporter activity [GO:0008320]
ydjQ	0	0	1	0	0	0.186244	0.28814	0.678389	0.289527	0	0	0
ybfF	0	0	1	0	0	0.186244	0.28814	0.678389	0.289527	Esterase YbfF (EC 3.1.-.-)	FUNCTION: Displays esterase activity toward palmitoyl-CoA, malonyl-CoA and pNP-butyrate. {ECO:0000269|PubMed:15808744}.	carboxylic ester hydrolase activity [GO:0052689]; thiolester hydrolase activity [GO:0016790]
dacB	0	0	1	0	0	0.00091659	-0.866025	-0.866025	-0.866025	D-alanyl-D-alanine carboxypeptidase DacB (DD-carboxypeptidase) (DD-peptidase) (EC 3.4.16.4) (D-alanyl-D-alanine endopeptidase) (DD-endopeptidase) (EC 3.4.21.-) (Penicillin-binding protein 4) (PBP-4)	FUNCTION: Not involved in transpeptidation but exclusively catalyzes a DD-carboxypeptidase and DD-endopeptidase reaction. {ECO:0000269|PubMed:2046551}.	carboxypeptidase activity [GO:0004180]; endopeptidase activity [GO:0004175]; penicillin binding [GO:0008658]; serine-type carboxypeptidase activity [GO:0004185]; serine-type D-Ala-D-Ala carboxypeptidase activity [GO:0009002]
mgtA	0	0	1	0	0	0.127217	0.0921419	0.425536	0.0693014	Magnesium-transporting ATPase, P-type 1 (EC 7.2.2.14) (Mg(2+) transport ATPase, P-type 1)	FUNCTION: Mediates magnesium influx to the cytosol. {ECO:0000250|UniProtKB:P36640}.	ATPase-coupled cation transmembrane transporter activity [GO:0019829]; ATP binding [GO:0005524]; metal ion binding [GO:0046872]; P-type ion transporter activity [GO:0015662]; P-type magnesium transporter activity [GO:0015444]
fimD	0	0	1	0	0	0.00259701	-0.157856	-0.626499	-0.625624	Outer membrane usher protein FimD	FUNCTION: Involved in the export and assembly of FimA fimbrial subunits across the outer membrane.	fimbrial usher porin activity [GO:0015473]
fimB	0	0	1	0	0	0.120157	0.156296	0.389756	-0.00934732	Type 1 fimbriae regulatory protein FimB	FUNCTION: FimB is one of the 2 regulatory proteins which control the phase variation of type 1 fimbriae in E.coli. These proteins mediate the periodic inversion of a 300bp DNA segment that harbors the promoter for the fimbrial structural gene, FimA. FimB switches FimA on.	DNA binding [GO:0003677]
truD	0	0	1	0	0	0.00091659	-0.866025	-0.866025	-0.866025	tRNA pseudouridine synthase D (EC 5.4.99.27) (tRNA pseudouridine(13) synthase) (tRNA pseudouridylate synthase D) (tRNA-uridine isomerase D)	FUNCTION: Responsible for synthesis of pseudouridine from uracil-13 in transfer RNAs. {ECO:0000269|PubMed:12756329}.	pseudouridine synthase activity [GO:0009982]; RNA binding [GO:0003723]; tRNA pseudouridine synthase activity [GO:0106029]
map	0	0	1	0	0	0.103018	0.101069	0.19893	0.101737	Methionine aminopeptidase (MAP) (MetAP) (EC 3.4.11.18) (Peptidase M)	FUNCTION: Removes the N-terminal methionine from nascent proteins. The N-terminal methionine is often cleaved when the second residue in the primary sequence is small and uncharged (Met-Ala-, Cys, Gly, Pro, Ser, Thr, or Val). Requires deformylation of the N(alpha)-formylated initiator methionine before it can be hydrolyzed. {ECO:0000255|HAMAP-Rule:MF_01974, ECO:0000269|PubMed:20521764, ECO:000026…	ferrous iron binding [GO:0008198]; metalloaminopeptidase activity [GO:0070006]
guaA	0	0	1	0	0	0.00091659	-0.866025	-0.866025	-0.866025	GMP synthase [glutamine-hydrolyzing] (EC 6.3.5.2) (GMP synthetase) (GMPS) (Glutamine amidotransferase)	FUNCTION: Catalyzes the synthesis of GMP from XMP.	ATP binding [GO:0005524]; GMP synthase (glutamine-hydrolyzing) activity [GO:0003922]; GMP synthase activity [GO:0003921]; identical protein binding [GO:0042802]; pyrophosphatase activity [GO:0016462]
rfbC	0	0	1	0	0	0.186244	0.28814	0.678389	0.289527	dTDP-4-dehydrorhamnose 3,5-epimerase (EC 5.1.3.13) (Thymidine diphospho-4-keto-rhamnose 3,5-epimerase) (dTDP-4-keto-6-deoxyglucose 3,5-epimerase) (dTDP-6-deoxy-D-xylo-4-hexulose 3,5-epimerase) (dTDP-L-rhamnose synthase)	FUNCTION: Catalyzes the epimerization of the C3' and C5'positions of dTDP-6-deoxy-D-xylo-4-hexulose, forming dTDP-6-deoxy-L-lyxo-4-hexulose. {ECO:0000250|UniProtKB:P26394}.	dTDP-4-dehydrorhamnose 3,5-epimerase activity [GO:0008830]
ftn	0	0	1	0	0	0.00091659	-0.866025	-0.866025	-0.866025	0	0	0
yqcE	0	0	1	0	0	0.0943428	0.013168	0.0679371	0.127353	Inner membrane protein YqcE	0	transmembrane transporter activity [GO:0022857]
ybeY	0	0	1	0	0	0.00091659	-0.866025	-0.866025	-0.866025	Endoribonuclease YbeY (EC 3.1.-.-)	FUNCTION: Single strand-specific metallo-endoribonuclease involved in late-stage 70S ribosome quality control and in maturation of the 3' terminus of the 16S rRNA. Acts together with the RNase R to eliminate defective 70S ribosomes, but not properly matured 70S ribosomes or individual subunits, by a process mediated specifically by the 30S ribosomal subunit. Involved in the processing of 16S, 23S…	endoribonuclease activity, producing 3'-phosphomonoesters [GO:0016892]; metalloendopeptidase activity [GO:0004222]; nickel cation binding [GO:0016151]; zinc ion binding [GO:0008270]
dps	0	0	1	0	0	0.00091659	-0.866025	-0.866025	-0.866025	DNA protection during starvation protein (EC 1.16.-.-)	FUNCTION: During stationary phase, binds the chromosome non-specifically, forming a highly ordered and stable dps-DNA co-crystal within which chromosomal DNA is condensed and protected from diverse damages. It protects DNA from oxidative damage by sequestering intracellular Fe(2+) ion and storing it in the form of Fe(3+) oxyhydroxide mineral, which can be released after reduction. One hydrogen pe…	DNA binding [GO:0003677]; ferric iron binding [GO:0008199]; identical protein binding [GO:0042802]; oxidoreductase activity, acting on metal ions [GO:0016722]
gloA	0	0	1	0	0	0.00091659	-0.866025	-0.866025	-0.866025	Lactoylglutathione lyase (EC 4.4.1.5) (Aldoketomutase) (Glyoxalase I) (Glx I) (Ketone-aldehyde mutase) (Methylglyoxalase) (S-D-lactoylglutathione methylglyoxal lyase)	FUNCTION: Catalyzes the isomerization of the hemithioacetal formed spontaneously from methylglyoxal and glutathione, to S-lactoylglutathione, which is then hydrolyzed by a type II glyoxalase (GloB or GloC). Is involved in methylglyoxal (MG) detoxification (PubMed:10913283) (Probable). Involved in resistance to hypochlorous acid (HOCl), which is the active component of household bleach and a power…	lactoylglutathione lyase activity [GO:0004462]; nickel cation binding [GO:0016151]
asnA	0	0	1	0	0	0.111921	0.0350827	0.274645	-0.0129588	Aspartate--ammonia ligase (EC 6.3.1.1) (Asparagine synthetase A)	FUNCTION: May amidate Asp of the extracellular death factor precursor Asn-Asn-Trp-Asp-Asn to generate Asn-Asn-Trp-Asn-Asn. {ECO:0000305|PubMed:17962566}.	aspartate-ammonia ligase activity [GO:0004071]; ATP binding [GO:0005524]; identical protein binding [GO:0042802]
asnC	0	0	1	0	0	0.00168042	-0.54	-0.627069	-0.625671	Regulatory protein AsnC	FUNCTION: Activator of asnA transcription; autogenous regulator of its own transcription; and repressor of the expression of gidA at a post-transcriptional level. {ECO:0000269|PubMed:2836709, ECO:0000269|PubMed:2864330, ECO:0000269|PubMed:3909107}.	amino acid binding [GO:0016597]; DNA-binding transcription factor activity [GO:0003700]; sequence-specific DNA binding [GO:0043565]
fecI	0	0	1	0	0	0.130043	0.227903	0.463831	0.208531	Probable RNA polymerase sigma factor FecI	FUNCTION: Sigma factors are initiation factors that promote the attachment of RNA polymerase to specific initiation sites and are then released. This sigma factor regulates the fec genes for iron dicitrate transport (Probable). {ECO:0000305}.	DNA binding [GO:0003677]; sigma factor activity [GO:0016987]
asnB	0	0	1	0	0	0.142642	0.243273	0.510702	0.267148	Asparagine synthetase B [glutamine-hydrolyzing] (AS-B) (EC 6.3.5.4)	FUNCTION: Catalyzes the ATP-dependent conversion of aspartate into asparagine, using glutamine as a source of nitrogen. Can also use ammonia as the nitrogen source in vitro, albeit with lower efficiency. As nucleotide substrates, ATP and dATP are utilized at a similar rate in both the glutamine- and ammonia-dependent reactions, whereas GTP utilization is only 15% that of ATP, and CTP, UTP, ITP an…	amino acid binding [GO:0016597]; asparagine synthase (glutamine-hydrolyzing) activity [GO:0004066]; aspartate-ammonia ligase activity [GO:0004071]; ATP binding [GO:0005524]; identical protein binding [GO:0042802]
fecE	0	0	1	0	0	0.186244	0.28814	0.678389	0.289527	Fe(3+) dicitrate transport ATP-binding protein FecE (Iron(III) dicitrate transport ATP-binding protein FecE)	FUNCTION: Part of the binding-protein-dependent transport system for citrate-dependent Fe(3+). Probably responsible for energy coupling to the transport system.	ATPase-coupled transmembrane transporter activity [GO:0042626]; ATP binding [GO:0005524]
ybeR	0	0	1	0	0	0.142335	0.188288	0.524438	0.204452	Uncharacterized protein YbeR	0	0
ydiU	0	0	1	0	0	0.186244	0.28814	0.678389	0.289527	0	0	0
ybeD	0	0	1	0	0	0.160262	0.279964	0.615515	0.285026	UPF0250 protein YbeD	0	0
ydiF	0	0	1	0	0	0.186244	0.28814	0.678389	0.289527	Acetate CoA-transferase YdiF (EC 2.8.3.8) (Short-chain acyl-CoA:acetate CoA-transferase)	FUNCTION: CoA transferase having broad substrate specificity for short-chain acyl-CoA thioesters with the activity decreasing when the length of the carboxylic acid chain exceeds four carbons. May play a role in short-chain fatty acid metabolism in E.coli (By similarity). {ECO:0000250}.	acetate CoA-transferase activity [GO:0008775]
rfaQ	0	0	1	0	0	0.186244	0.28814	0.678389	0.289527	Lipopolysaccharide core heptosyltransferase RfaQ (EC 2.-.-.-)	FUNCTION: Catalyzes heptose transfer to the lipopolysaccharide core. It transfers a heptose, called heptose(III), to the heptose(II) of the inner core (By similarity). {ECO:0000250}.	ADP-heptose-lipopolysaccharide heptosyltransferase activity [GO:0008713]; lipopolysaccharide core heptosyltransferase activity [GO:0071967]
rfaS	0	0	1	0	0	0.00091659	-0.866025	-0.866025	-0.866025	Lipopolysaccharide core biosynthesis protein RfaS	0	0
ydiM	0	0	1	0	0	0.00091659	-0.866025	-0.866025	-0.866025	Inner membrane transport protein YdiM	0	transmembrane transporter activity [GO:0022857]
fkpB	0	0	1	0	0	0.00198595	-0.42884	-0.629674	-0.626608	FKBP-type 16 kDa peptidyl-prolyl cis-trans isomerase (PPIase) (EC 5.2.1.8) (Rotamase)	FUNCTION: PPIases accelerate the folding of proteins. Substrate specificity investigated with 'Suc-Ala-Xaa-Pro-Phe-4-nitroanilide' where Xaa is the amino acid tested, was found to be Phe > Leu >> Ile > Lys = Ala > Trp > His >> Gln.	peptidyl-prolyl cis-trans isomerase activity [GO:0003755]
glnQ	0	0	1	0	0	0.136221	0.282251	0.512857	0.289371	Glutamine transport ATP-binding protein GlnQ	FUNCTION: Part of the binding-protein-dependent transport system for glutamine. Probably responsible for energy coupling to the transport system.	ABC-type amino acid transporter activity [GO:0015424]; ATP binding [GO:0005524]
asnS	0	0	1	0	0	0.125514	0.285504	0.389909	0.29175	Asparagine--tRNA ligase (EC 6.1.1.22) (Asparaginyl-tRNA synthetase) (AsnRS)	0	asparagine-tRNA ligase activity [GO:0004816]; ATP binding [GO:0005524]; nucleic acid binding [GO:0003676]
cytR	0	0	1	0	0	0.00091659	-0.866025	-0.866025	-0.866025	HTH-type transcriptional repressor CytR	FUNCTION: This protein negatively controls the transcription initiation of genes such as deoCABD, udp, and cdd encoding catabolizing enzymes and nupC, nupG, and tsx encoding transporting and pore-forming proteins. Binds cytidine and adenosine as effectors.	DNA-binding transcription factor activity [GO:0003700]; transcription cis-regulatory region binding [GO:0000976]
ydiA	0	0	1	0	0	0.00244424	-0.296287	-0.627266	-0.626281	0	0	0
ydiB	0	0	1	0	0	0.00091659	-0.866025	-0.866025	-0.866025	Quinate/shikimate dehydrogenase (EC 1.1.1.282) (NAD-dependent shikimate 5-dehydrogenase)	FUNCTION: The actual biological function of YdiB remains unclear, nor is it known whether 3-dehydroshikimate or quinate represents the natural substrate. Catalyzes the reversible NAD-dependent reduction of both 3-dehydroshikimate (DHSA) and 3-dehydroquinate to yield shikimate (SA) and quinate, respectively. It can use both NAD or NADP for catalysis, however it has higher catalytic efficiency with…	quinate 3-dehydrogenase (NAD+) activity [GO:0030266]; quinate 3-dehydrogenase (NADP+) activity [GO:0052733]; shikimate 3-dehydrogenase (NAD+) activity [GO:0052734]; shikimate 3-dehydrogenase (NADP+) activity [GO:0004764]
afuC	0	0	1	0	0	0.160262	0.279964	0.615515	0.285026	0	0	0
fur	0	0	1	0	0	0.125514	0.285504	0.389909	0.29175	Ferric uptake regulation protein (Ferric uptake regulator)	FUNCTION: Acts as a global negative controlling element, employing Fe(2+) as a cofactor to bind the operator of the repressed genes. Regulates the expression of several outer-membrane proteins including the iron transport operon. {ECO:0000269|PubMed:2823881}.	DNA-binding transcription activator activity [GO:0001216]; DNA-binding transcription factor activity [GO:0003700]; DNA-binding transcription repressor activity [GO:0001217]; sequence-specific DNA binding [GO:0043565]; transcription cis-regulatory region binding [GO:0000976]; zinc ion binding [GO:0008270]
nuoC	0	0	1	0	0	0.155824	0.285844	0.593404	0.290232	NADH-quinone oxidoreductase subunit C/D (EC 7.1.1.-) (NADH dehydrogenase I subunit C/D) (NDH-1 subunit C/D) (NUO3/NUO4)	FUNCTION: NDH-1 shuttles electrons from NADH, via FMN and iron-sulfur (Fe-S) centers, to quinones in the respiratory chain. The immediate electron acceptor for the enzyme in this species is believed to be ubiquinone. Couples the redox reaction to proton translocation (for every two electrons transferred, four hydrogen ions are translocated across the cytoplasmic membrane), and thus conserves the …	NAD binding [GO:0051287]; NADH dehydrogenase (ubiquinone) activity [GO:0008137]; quinone binding [GO:0048038]
phoU	0	0	1	0	0	0.00229148	-0.212774	-0.73595	-0.734469	Phosphate-specific transport system accessory protein PhoU (Pst system accessory protein PhoU) (Negative regulator of Pho regulon)	FUNCTION: Part of the phosphate (Pho) regulon, which plays a key role in phosphate homeostasis. Encoded together with proteins of the phosphate-specific transport (Pst) system in the polycistronic pstSCAB-phoU operon. PhoU is essential for the repression of the Pho regulon at high phosphate conditions. In this role, it may bind, possibly as a chaperone, to PhoR, PhoB or a PhoR-PhoB complex to pro…	magnesium ion binding [GO:0000287]; manganese ion binding [GO:0030145]; protein homodimerization activity [GO:0042803]
nuoF	0	0	1	0	0	0.00137489	-0.607131	-0.734212	-0.733525	NADH-quinone oxidoreductase subunit F (EC 7.1.1.-) (NADH dehydrogenase I subunit F) (NDH-1 subunit F) (NUO6)	FUNCTION: NDH-1 shuttles electrons from NADH, via FMN and iron-sulfur (Fe-S) centers, to quinones in the respiratory chain. The immediate electron acceptor for the enzyme in this species is believed to be ubiquinone. Couples the redox reaction to proton translocation (for every two electrons transferred, four hydrogen ions are translocated across the cytoplasmic membrane), and thus conserves the …	4 iron, 4 sulfur cluster binding [GO:0051539]; FMN binding [GO:0010181]; metal ion binding [GO:0046872]; NAD binding [GO:0051287]; NADH dehydrogenase (ubiquinone) activity [GO:0008137]; quinone binding [GO:0048038]
nuoE	0	0	1	0	0	0.00137489	-0.607131	-0.734212	-0.733525	NADH-quinone oxidoreductase subunit E (EC 7.1.1.-) (NADH dehydrogenase I subunit E) (NDH-1 subunit E) (NUO5)	FUNCTION: NDH-1 shuttles electrons from NADH, via FMN and iron-sulfur (Fe-S) centers, to quinones in the respiratory chain. The immediate electron acceptor for the enzyme in this species is believed to be ubiquinone. Couples the redox reaction to proton translocation (for every two electrons transferred, four hydrogen ions are translocated across the cytoplasmic membrane), and thus conserves the …	2 iron, 2 sulfur cluster binding [GO:0051537]; metal ion binding [GO:0046872]; oxidoreductase activity [GO:0016491]; quinone binding [GO:0048038]
sgcR	0	0	1	0	0	0.186244	0.28814	0.678389	0.289527	Putative sgc region transcriptional regulator	FUNCTION: Putative transcriptional regulator for the sgcREAQCX region.	DNA binding [GO:0003677]; DNA-binding transcription factor activity [GO:0003700]
sgcQ	0	0	1	0	0	0.186244	0.28814	0.678389	0.289527	Putative sgc region protein SgcQ	0	catalytic activity [GO:0003824]
phoB	0	0	1	0	0	0.00091659	-0.866025	-0.866025	-0.866025	Phosphate regulon transcriptional regulatory protein PhoB	FUNCTION: This protein is a positive regulator for the phosphate regulon. Transcription of this operon is positively regulated by PhoB and PhoR when phosphate is limited.	bacterial-type RNA polymerase holo enzyme binding [GO:0001108]; DNA-binding transcription activator activity [GO:0001216]; identical protein binding [GO:0042802]; phosphorelay response regulator activity [GO:0000156]; transcription cis-regulatory region binding [GO:0000976]
phnJ	0	0	1	0	0	0.106007	-0.00172141	0.244753	-0.0332408	Alpha-D-ribose 1-methylphosphonate 5-phosphate C-P lyase (PRPn C-P lyase) (EC 4.7.1.1)	FUNCTION: Catalyzes the breakage of the C-P bond in alpha-D-ribose 1-methylphosphonate 5-phosphate (PRPn) forming alpha-D-ribose 1,2-cyclic phosphate 5-phosphate (PRcP). {ECO:0000269|PubMed:22089136}.	4 iron, 4 sulfur cluster binding [GO:0051539]; alpha-D-ribose 1-methylphosphonate 5-phosphate C-P-lyase activity [GO:0098848]; lyase activity [GO:0016829]; metal ion binding [GO:0046872]
phnL	0	0	1	0	0	0.186244	0.28814	0.678389	0.289527	Alpha-D-ribose 1-methylphosphonate 5-triphosphate synthase subunit PhnL (RPnTP synthase subunit PhnL) (EC 2.7.8.37)	FUNCTION: Together with PhnG, PhnH and PhnI is required for the transfer of the ribose triphosphate moiety from ATP to methyl phosphonate. {ECO:0000269|PubMed:22089136}.	alpha-D-ribose 1-methylphosphonate 5-triphosphate synthase activity [GO:0061693]; ATPase-coupled transmembrane transporter activity [GO:0042626]; ATP binding [GO:0005524]
sgcE	0	0	1	0	0	0.00290254	-0.141894	-0.626063	-0.626269	Protein SgcE (EC 5.1.3.-)	FUNCTION: Probable pentose-5-phosphate 3-epimerase. {ECO:0000250|UniProtKB:P0AG07}.	metal ion binding [GO:0046872]; ribulose-phosphate 3-epimerase activity [GO:0004750]
yqeI	0	0	1	0	0	0.126766	0.0846925	0.382956	0.0891345	Uncharacterized protein YqeI	0	DNA binding [GO:0003677]
phnI	0	0	1	0	0	0.00091659	-0.866025	-0.866025	-0.866025	Alpha-D-ribose 1-methylphosphonate 5-triphosphate synthase subunit PhnI (RPnTP synthase subunit PhnI) (EC 2.7.8.37) (Ribose 1-methylphosphonate 5-triphosphate synthase nucleosidase subunit)	FUNCTION: Together with PhnG, PhnH and PhnL is required for the transfer of the ribose triphosphate moiety from ATP to methyl phosphonate. PhnI alone has nucleosidase activity, catalyzing the hydrolysis of ATP or GTP forming alpha-D-ribose 5-triphosphate and adenine or guanine, respectively. {ECO:0000269|PubMed:22089136}.	alpha-D-ribose 1-methylphosphonate 5-triphosphate synthase activity [GO:0061693]
aspC	0	0	1	0	0	0.125514	0.285504	0.389909	0.29175	Aspartate aminotransferase (AspAT) (EC 2.6.1.1) (Transaminase A)	0	identical protein binding [GO:0042802]; L-aspartate:2-oxoglutarate aminotransferase activity [GO:0004069]; L-tyrosine:2-oxoglutarate aminotransferase activity [GO:0004838]; pyridoxal phosphate binding [GO:0030170]; transaminase activity [GO:0008483]
yqeB	0	0	1	0	0	0.134471	0.166543	0.506424	0.224376	Uncharacterized protein YqeB	0	0
phnP	0	0	1	0	0	0.00274977	-0.30938	-0.628954	-0.627094	Phosphoribosyl 1,2-cyclic phosphate phosphodiesterase (EC 3.1.4.55) (Phosphoribosyl cyclic phosphodiesterase)	FUNCTION: Catalyzes the hydrolysis of the cyclic ribose-phosphate to form alpha-D-ribose 1,5-bisphosphate. {ECO:0000269|PubMed:19366688, ECO:0000269|PubMed:21341651}.	5-phospho-alpha-D-ribosyl 1,2-cyclic phosphate phosphodiesterase activity [GO:0103043]; manganese ion binding [GO:0030145]
yoaA	0	0	1	0	0	0.134373	0.177874	0.445851	0.184394	Probable ATP-dependent DNA helicase YoaA (EC 3.6.4.12)	FUNCTION: DNA-dependent ATPase and 5'-3' DNA helicase (By similarity). Involved in the repair of replication forks and tolerance of the chain-terminating nucleoside analog 3' azidothymidine (AZT). May unwind potentially damaged 3' nascent ends such as those terminated by AZT, promote repair and AZT excision (PubMed:26544712). {ECO:0000250|UniProtKB:P27296, ECO:0000269|PubMed:26544712}.	ATP binding [GO:0005524]; ATP hydrolysis activity [GO:0140603]; DNA binding [GO:0003677]; DNA helicase activity [GO:0003678]; helicase activity [GO:0004386]; iron-sulfur cluster binding [GO:0051536]; metal ion binding [GO:0046872]
tauA	0	0	1	0	0	0.00168042	-0.54	-0.627069	-0.625671	Taurine-binding periplasmic protein (Sulfate starvation-induced protein 1) (SSI1)	FUNCTION: Part of a binding-protein-dependent transport system for taurine.	alkanesulfonate transmembrane transporter activity [GO:0042959]; transmembrane transporter activity [GO:0022857]
glpQ	0	0	1	0	0	0.128606	0.107003	0.417101	0.111073	Glycerophosphodiester phosphodiesterase, periplasmic (Glycerophosphoryl diester phosphodiesterase, periplasmic) (EC 3.1.4.46)	FUNCTION: Glycerophosphoryl diester phosphodiesterase hydrolyzes deacylated phospholipids to G3P and the corresponding alcohols.	calcium ion binding [GO:0005509]; glycerophosphodiester phosphodiesterase activity [GO:0008889]; metal ion binding [GO:0046872]
glpR	0	0	1	0	0	0.00221509	-0.345932	-0.544488	-0.542451	Glycerol-3-phosphate regulon repressor	FUNCTION: Repressor of the glycerol-3-phosphate regulon.	DNA binding [GO:0003677]; DNA-binding transcription factor activity [GO:0003700]
phnC	0	0	1	0	0	0.186244	0.28814	0.678389	0.289527	Phosphonates import ATP-binding protein PhnC (EC 7.3.2.2)	FUNCTION: Part of the ABC transporter complex PhnCDE involved in phosphonates, phosphate esters, phosphite and phosphate import. Responsible for energy coupling to the transport system. {ECO:0000269|PubMed:1846145, ECO:0000269|PubMed:8388873}.	ABC-type phosphonate transporter activity [GO:0015416]; ATP binding [GO:0005524]
rlpB	0	0	1	0	0	0.00091659	-0.866025	-0.866025	-0.866025	0	0	0
spy	0	0	1	0	0	0.00091659	-0.866025	-0.866025	-0.866025	Periplasmic chaperone Spy (Spheroplast protein Y)	FUNCTION: An ATP-independent periplasmic chaperone, decreases protein aggregation and helps protein refolding. Binds substrate over a large region of its convex inner surface (PubMed:21317898, PubMed:24497545). Substrate protein folds while it is bound to chaperone (PubMed:26619265). Increasing Spy flexibility increases its substrate affinity and overall chaperone activity (shown for 3 different …	unfolded protein binding [GO:0051082]
gltB	0	0	1	0	0	0.00229148	-0.340739	-0.632283	-0.627838	Glutamate synthase [NADPH] large chain (EC 1.4.1.13) (Glutamate synthase subunit alpha) (GLTS alpha chain) (NADPH-GOGAT)	FUNCTION: Catalyzes the conversion of L-glutamine and 2-oxoglutarate into two molecules of L-glutamate. {ECO:0000269|PubMed:4565085}.	3 iron, 4 sulfur cluster binding [GO:0051538]; glutamate synthase (NADPH) activity [GO:0004355]; glutamate synthase activity [GO:0015930]; metal ion binding [GO:0046872]; oxidoreductase activity [GO:0016491]
uidA	0	0	1	0	0	0.125514	0.285504	0.389909	0.29175	Beta-glucuronidase (GUS) (EC 3.2.1.31) (Beta-D-glucuronoside glucuronosohydrolase)	0	beta-glucuronidase activity [GO:0004566]; carbohydrate binding [GO:0030246]; identical protein binding [GO:0042802]
ybjQ	0	0	1	0	0	0.142924	0.150859	0.527462	0.142396	UPF0145 protein YbjQ	0	0
gltI	0	0	1	0	0	0.00091659	-0.866025	-0.866025	-0.866025	Glutamate/aspartate import solute-binding protein	FUNCTION: Part of the ABC transporter complex GltIJKL involved in glutamate and aspartate uptake. Binds to both glutamate and aspartate. {ECO:0000269|PubMed:1091635, ECO:0000269|PubMed:1091636, ECO:0000269|PubMed:336628, ECO:0000305|PubMed:9593292}.	aspartate binding [GO:0070335]; glutamate binding [GO:0016595]
gltL	0	0	1	0	0	0.00091659	-0.866025	-0.866025	-0.866025	Glutamate/aspartate import ATP-binding protein GltL (EC 7.4.2.1)	FUNCTION: Part of the ABC transporter complex GltIJKL involved in glutamate and aspartate uptake. Probably responsible for energy coupling to the transport system. {ECO:0000305|PubMed:9593292}.	ATPase-coupled L-glutamine transmembrane transporter activity [GO:0015599]; ATP binding [GO:0005524]
yodC	0	0	1	0	0	0.143509	0.21763	0.531812	0.289275	Uncharacterized protein YodC	0	0
yodD	0	0	1	0	0	0.00137489	-0.607131	-0.734212	-0.733525	Uncharacterized protein YodD	0	0
metB	0	0	1	0	0	0.125514	0.285504	0.389909	0.29175	Cystathionine gamma-synthase (CGS) (EC 2.5.1.48) (O-succinylhomoserine (thiol)-lyase)	FUNCTION: Catalyzes the formation of L-cystathionine from O-succinyl-L-homoserine (OSHS) and L-cysteine, via a gamma-replacement reaction. In the absence of thiol, catalyzes gamma-elimination to form 2-oxobutanoate, succinate and ammonia. {ECO:0000269|PubMed:2405903}.	carbon-sulfur lyase activity [GO:0016846]; cystathionine gamma-lyase activity [GO:0004123]; cystathionine gamma-synthase activity [GO:0003962]; cystathionine gamma-synthase activity (acts on O-phosphohomoserine) [GO:0102028]; pyridoxal phosphate binding [GO:0030170]
nfsA	0	0	1	0	0	0.136221	0.282251	0.512857	0.289371	Oxygen-insensitive NADPH nitroreductase (EC 1.-.-.-) (Modulator of drug activity A)	FUNCTION: Catalyzes the reduction of nitroaromatic compounds using NADPH. Has a broad electron acceptor specificity. Reduces nitrofurazone by a ping-pong bi-bi mechanism possibly to generate a two-electron transfer product. Major oxygen-insensitive nitroreductase in E.coli. {ECO:0000269|PubMed:8755878}.	chromate reductase activity [GO:0034567]; FMN binding [GO:0010181]; oxidoreductase activity, acting on NAD(P)H, nitrogenous group as acceptor [GO:0016657]
metA	0	0	1	0	0	0.186244	0.28814	0.678389	0.289527	0	0	0
deoD	0	0	1	0	0	0.00091659	-0.866025	-0.866025	-0.866025	Purine nucleoside phosphorylase DeoD-type (PNP) (EC 2.4.2.1)	FUNCTION: Catalyzes the reversible phosphorolytic breakdown of the N-glycosidic bond in the beta-(deoxy)ribonucleoside molecules, with the formation of the corresponding free purine bases and pentose-1-phosphate (PubMed:235429, PubMed:11786017, PubMed:21672603, PubMed:30337572). Acts on 6-amino and 6-oxopurines including deoxyinosine, deoxyguanosine, deoxyadenosine, adenosine, guanosine, and inos…	guanosine phosphorylase activity [GO:0047975]; identical protein binding [GO:0042802]; purine-nucleoside phosphorylase activity [GO:0004731]
metG	0	0	1	0	0	0.142589	0.290141	0.523158	0.287906	Methionine--tRNA ligase (EC 6.1.1.10) (Methionyl-tRNA synthetase) (MetRS)	FUNCTION: Is required not only for elongation of protein synthesis but also for the initiation of all mRNA translation through initiator tRNA(fMet) aminoacylation.	ATP binding [GO:0005524]; methionine-tRNA ligase activity [GO:0004825]; tRNA binding [GO:0000049]; zinc ion binding [GO:0008270]
metE	0	0	1	0	0	0.124852	0.0997049	0.404813	0.0791066	5-methyltetrahydropteroyltriglutamate--homocysteine methyltransferase (EC 2.1.1.14) (Cobalamin-independent methionine synthase) (Methionine synthase, vitamin-B12 independent isozyme)	FUNCTION: Catalyzes the transfer of a methyl group from 5-methyltetrahydrofolate to homocysteine resulting in methionine formation.	5-methyltetrahydropteroyltriglutamate-homocysteine S-methyltransferase activity [GO:0003871]; methionine synthase activity [GO:0008705]; zinc ion binding [GO:0008270]
metK	0	0	1	0	0	0.186244	0.28814	0.678389	0.289527	S-adenosylmethionine synthase (AdoMet synthase) (EC 2.5.1.6) (MAT) (Methionine adenosyltransferase)	FUNCTION: Catalyzes the formation of S-adenosylmethionine (AdoMet) from methionine and ATP. The overall synthetic reaction is composed of two sequential steps, AdoMet formation and the subsequent tripolyphosphate hydrolysis which occurs prior to release of AdoMet from the enzyme (PubMed:6251075, PubMed:7629147, PubMed:7629176, PubMed:9753435, PubMed:10551856, PubMed:10660564). Is essential for gr…	ATP binding [GO:0005524]; identical protein binding [GO:0042802]; magnesium ion binding [GO:0000287]; methionine adenosyltransferase activity [GO:0004478]; potassium ion binding [GO:0030955]
brnQ	0	0	1	0	0	0.141845	0.112222	0.512763	0.150406	Branched-chain amino acid transport system 2 carrier protein (LIV-II)	FUNCTION: Component of the LIV-II transport system for branched-chain amino acids. This LIV-II transport system may be H(+)-coupled.	L-isoleucine transmembrane transporter activity [GO:0015188]; L-leucine transmembrane transporter activity [GO:0015190]; L-valine transmembrane transporter activity [GO:0005304]
deoA	0	0	1	0	0	0.00091659	-0.866025	-0.866025	-0.866025	Thymidine phosphorylase (EC 2.4.2.4) (TdRPase)	FUNCTION: The enzymes which catalyze the reversible phosphorolysis of pyrimidine nucleosides are involved in the degradation of these compounds and in their utilization as carbon and energy sources, or in the rescue of pyrimidine bases for nucleotide synthesis.	1,4-alpha-oligoglucan phosphorylase activity [GO:0004645]; pyrimidine-nucleoside phosphorylase activity [GO:0016154]; thymidine phosphorylase activity [GO:0009032]
dgsA	0	0	1	0	0	0.140334	0.105847	0.434815	0.106526	0	0	0
rffH	0	0	1	0	0	0.186244	0.28814	0.678389	0.289527	Glucose-1-phosphate thymidylyltransferase 2 (G1P-TT 2) (EC 2.7.7.24) (dTDP-glucose pyrophosphorylase 2) (dTDP-glucose synthase 2)	FUNCTION: Catalyzes the formation of dTDP-glucose, from dTTP and glucose 1-phosphate, as well as its pyrophosphorolysis. {ECO:0000269|PubMed:7559340}.	glucose-1-phosphate thymidylyltransferase activity [GO:0008879]; identical protein binding [GO:0042802]; magnesium ion binding [GO:0000287]
pyrE	0	0	1	0	0	0.0030553	-0.0565911	-0.623935	-0.625787	Orotate phosphoribosyltransferase (OPRT) (OPRTase) (EC 2.4.2.10)	FUNCTION: Catalyzes the transfer of a ribosyl phosphate group from 5-phosphoribose 1-diphosphate to orotate, leading to the formation of orotidine monophosphate (OMP). {ECO:0000255|HAMAP-Rule:MF_01208, ECO:0000269|PubMed:8620002}.	magnesium ion binding [GO:0000287]; orotate phosphoribosyltransferase activity [GO:0004588]
pyrF	0	0	1	0	0	0.00091659	-0.866025	-0.866025	-0.866025	Orotidine 5'-phosphate decarboxylase (EC 4.1.1.23) (OMP decarboxylase) (OMPDCase) (OMPdecase)	FUNCTION: Catalyzes the decarboxylation of orotidine 5'-monophosphate (OMP) to uridine 5'-monophosphate (UMP).	carboxy-lyase activity [GO:0016831]; orotidine-5'-phosphate decarboxylase activity [GO:0004590]
pyrH	0	0	1	0	0	0.00091659	-0.866025	-0.866025	-0.866025	Uridylate kinase (UK) (EC 2.7.4.22) (Uridine monophosphate kinase) (UMP kinase) (UMPK)	FUNCTION: Catalyzes the reversible phosphorylation of UMP to UDP, with ATP as the most efficient phosphate donor. {ECO:0000269|PubMed:7711027}.	ATP binding [GO:0005524]; identical protein binding [GO:0042802]; UMP kinase activity [GO:0033862]
ybiS	0	0	1	0	0	0.00091659	-0.866025	-0.866025	-0.866025	Probable L,D-transpeptidase YbiS (EC 2.-.-.-)	FUNCTION: Responsible, at least in part, for anchoring of the major outer membrane lipoprotein (Lpp, also known as the Braun lipoprotein) to the peptidoglycan via a meso-diaminopimelyl-L-Lys- bond on the terminal residue of Lpp. Can be oxidized in vivo, its reduction depends preferentially on DsbG, although DsbC is able to partially replace DsbG. {ECO:0000269|PubMed:18456808}.	glycosyltransferase activity [GO:0016757]; peptidoglycan L,D-transpeptidase activity [GO:0071972]
ybiT	0	0	1	0	0	0.00091659	-0.866025	-0.866025	-0.866025	Probable ATP-binding protein YbiT	0	ATP binding [GO:0005524]
ybiU	0	0	1	0	0	0.146868	0.247059	0.542119	0.239169	Uncharacterized protein YbiU	0	0
lsrG	0	0	1	0	0	0.125514	0.285504	0.389909	0.29175	(4S)-4-hydroxy-5-phosphonooxypentane-2,3-dione isomerase (EC 5.3.1.32) (Autoinducer 2-degrading protein LsrG) (AI-2-degrading protein LsrG) (Phospho-(S)-4,5-dihydroxy-2,3-pentanedione isomerase) (Phospho-AI-2 isomerase)	FUNCTION: Involved in the degradation of phospho-AI-2, thereby terminating induction of the lsr operon and closing the AI-2 signaling cycle. Catalyzes the conversion of (4S)-4-hydroxy-5-phosphonooxypentane-2,3-dione (P-DPD) to 3-hydroxy-5-phosphonooxypentane-2,4-dione (P-HPD). {ECO:0000255|HAMAP-Rule:MF_02051, ECO:0000269|PubMed:17274596, ECO:0000269|PubMed:21454635}.	(4S)-4-hydroxy-5-phosphonooxypentane-2,3-dione isomerase activity [GO:0002952]; catalytic activity [GO:0003824]; intramolecular oxidoreductase activity, interconverting aldoses and ketoses [GO:0016861]; isomerase activity [GO:0016853]; oxidoreductase activity [GO:0016491]
pyrD	0	0	1	0	0	0.186244	0.28814	0.678389	0.289527	Dihydroorotate dehydrogenase (quinone) (EC 1.3.5.2) (DHOdehase) (DHOD) (DHODase) (Dihydroorotate oxidase)	FUNCTION: Catalyzes the conversion of dihydroorotate to orotate with quinone as electron acceptor. {ECO:0000269|PubMed:10074342}.	dihydroorotate dehydrogenase activity [GO:0004152]; FMN binding [GO:0010181]
nuoK	0	0	1	0	0	0.00091659	-0.866025	-0.866025	-0.866025	NADH-quinone oxidoreductase subunit K (EC 7.1.1.-) (NADH dehydrogenase I subunit K) (NDH-1 subunit K) (NUO11)	FUNCTION: NDH-1 shuttles electrons from NADH, via FMN and iron-sulfur (Fe-S) centers, to quinones in the respiratory chain. The immediate electron acceptor for the enzyme in this species is believed to be ubiquinone. Couples the redox reaction to proton translocation (for every two electrons transferred, four hydrogen ions are translocated across the cytoplasmic membrane), and thus conserves the …	NADH dehydrogenase (ubiquinone) activity [GO:0008137]; quinone binding [GO:0048038]
ybiA	0	0	1	0	0	0.00091659	-0.866025	-0.866025	-0.866025	N-glycosidase YbiA (EC 3.2.2.-) (Riboflavin biosynthesis intermediates N-glycosidase)	FUNCTION: Catalyzes the hydrolysis of the N-glycosidic bond in the first two intermediates of riboflavin biosynthesis, which are highly reactive metabolites, yielding relatively innocuous products. Thus, can divert a surplus of harmful intermediates into relatively harmless products and pre-empt the damage these intermediates would otherwise do. Helps maintain flavin levels. May act on other subs…	hydrolase activity, hydrolyzing N-glycosyl compounds [GO:0016799]
betA	0	0	1	0	0	0.00091659	-0.866025	-0.866025	-0.866025	Oxygen-dependent choline dehydrogenase (CDH) (CHD) (EC 1.1.99.1) (Betaine aldehyde dehydrogenase) (BADH) (EC 1.2.1.8)	FUNCTION: Involved in the biosynthesis of the osmoprotectant glycine betaine. Catalyzes the oxidation of choline to betaine aldehyde and betaine aldehyde to glycine betaine at the same rate. {ECO:0000255|HAMAP-Rule:MF_00750, ECO:0000269|PubMed:3512525, ECO:0000269|PubMed:3512526}.	betaine-aldehyde dehydrogenase activity [GO:0008802]; choline dehydrogenase activity [GO:0008812]; flavin adenine dinucleotide binding [GO:0050660]; oxidoreductase activity [GO:0016491]
trxB	0	0	1	0	0	0.125514	0.285504	0.389909	0.29175	Thioredoxin reductase (TRXR) (EC 1.8.1.9)	0	flavin adenine dinucleotide binding [GO:0050660]; thioredoxin-disulfide reductase activity [GO:0004791]
ssb	0	0	1	0	0	0.117038	0.0244636	0.326367	0.029066	Single-stranded DNA-binding protein (SSB) (Helix-destabilizing protein)	FUNCTION: Plays an important role in DNA replication, recombination and repair. Binds to ssDNA and to an array of partner proteins to recruit them to their sites of action during DNA metabolism. Acts as a sliding platform that migrates on DNA via reptation. SSB or its 10 C-terminal amino acids stimulates the ATPase activity of RadD (PubMed:27519413). {ECO:0000255|HAMAP-Rule:MF_00984, ECO:0000269|…	enzyme activator activity [GO:0008047]; identical protein binding [GO:0042802]; single-stranded DNA binding [GO:0003697]
nusB	0	0	1	0	0	0.00137489	-0.607131	-0.734212	-0.733525	Transcription antitermination protein NusB (Antitermination factor NusB) (N utilization substance protein B)	FUNCTION: Part of the processive rRNA transcription and antitermination complex (rrnTAC). The complex forms an RNA-chaperone ring around the RNA exit tunnel of RNA polymerase (RNAP). It supports rapid transcription and antitermination of rRNA operons, cotranscriptional rRNA folding, and annealing of distal rRNA regions to allow correct ribosome biogenesis (PubMed:32871103). Involved in transcript…	RNA binding [GO:0003723]
fabI	0	0	1	0	0	0.00137489	-0.607131	-0.734212	-0.733525	Enoyl-[acyl-carrier-protein] reductase [NADH] FabI (ENR) (EC 1.3.1.9) (NADH-dependent enoyl-ACP reductase)	FUNCTION: Catalyzes the reduction of a carbon-carbon double bond in an enoyl moiety that is covalently linked to an acyl carrier protein (ACP). Involved in the elongation cycle of fatty acid which are used in the lipid metabolism and in the biotin biosynthesis. {ECO:0000269|PubMed:10629181, ECO:0000269|PubMed:20693992, ECO:0000269|PubMed:7592873, ECO:0000269|PubMed:8119879, ECO:0000269|PubMed:891…	enoyl-[acyl-carrier-protein] reductase (NADH) activity [GO:0004318]; enoyl-[acyl-carrier-protein] reductase activity [GO:0016631]; identical protein binding [GO:0042802]; NADH binding [GO:0070404]
manX	0	0	1	0	0	0.00091659	-0.866025	-0.866025	-0.866025	PTS system mannose-specific EIIAB component (EC 2.7.1.191) (EIIAB-Man) (EIII-Man) [Includes: Mannose-specific phosphotransferase enzyme IIA component (PTS system mannose-specific EIIA component); Mannose-specific phosphotransferase enzyme IIB component (PTS system mannose-specific EIIB component)]	FUNCTION: The phosphoenolpyruvate-dependent sugar phosphotransferase system (sugar PTS), a major carbohydrate active transport system, catalyzes the phosphorylation of incoming sugar substrates concomitantly with their translocation across the cell membrane. The enzyme II ManXYZ PTS system is involved in mannose transport. {ECO:0000269|PubMed:2681202, ECO:0000269|PubMed:2951378, ECO:0000269|PubMe…	kinase activity [GO:0016301]; protein-N(PI)-phosphohistidine-mannose phosphotransferase system transporter activity [GO:0022870]
cusB	0	0	1	0	0	0.00091659	-0.866025	-0.866025	-0.866025	Cation efflux system protein CusB	FUNCTION: Part of a cation efflux system that mediates resistance to copper and silver. {ECO:0000269|PubMed:11399769, ECO:0000269|PubMed:12813074}.	copper ion binding [GO:0005507]; copper ion transmembrane transporter activity [GO:0005375]; transition metal ion binding [GO:0046914]; transmembrane transporter activity [GO:0022857]
hcaE	0	0	1	0	0	0.186244	0.28814	0.678389	0.289527	3-phenylpropionate/cinnamic acid dioxygenase subunit alpha (EC 1.14.12.19)	FUNCTION: Part of the multicomponent 3-phenylpropionate dioxygenase. Converts 3-phenylpropionic acid (PP) and cinnamic acid (CI) into 3-phenylpropionate-dihydrodiol (PP-dihydrodiol) and cinnamic acid-dihydrodiol (CI-dihydrodiol), respectively. {ECO:0000269|PubMed:9603882}.	2 iron, 2 sulfur cluster binding [GO:0051537]; 3-phenylpropionate dioxygenase activity [GO:0008695]; iron ion binding [GO:0005506]
mcrB	0	0	1	0	0	0.00183318	-0.345897	-0.735084	-0.733904	5-methylcytosine-specific restriction enzyme B (EC 3.1.21.-) (EcoKMcrBC)	FUNCTION: Recognizes N4- and C5-methylcytosine (and 5-hydroxy-methylcytosines) produced by a broad range of DNA methylases and appears to act against 5-methylcytosine preceded by a purine residue. Binds to DNA containing methylated cytosines; also binds to GTP. Isoform 33 kDa is less active than isoform 51 kDa and may play a role in regulating the activity of isoform 51 kDa by competing with it i…	ATP binding [GO:0005524]; DNA binding [GO:0003677]; GTPase activity [GO:0003924]; GTP binding [GO:0005525]; identical protein binding [GO:0042802]; restriction endodeoxyribonuclease activity [GO:0015666]
frdA	0	0	1	0	0	0.00091659	-0.866025	-0.866025	-0.866025	Fumarate reductase flavoprotein subunit (EC 1.3.5.4) (Quinol-fumarate reductase flavoprotein subunit) (QFR flavoprotein subunit)	FUNCTION: Two distinct, membrane-bound, FAD-containing enzymes are responsible for the catalysis of fumarate and succinate interconversion; fumarate reductase is used during anaerobic growth, and succinate dehydrogenase is used during aerobic growth. The QFR enzyme complex binds 2 quinones in or near the membrane; 1 near the [3Fe-4S] cluster (QP is proximal to the [3Fe-4S] cluster, on the cytopla…	electron transfer activity [GO:0009055]; FAD binding [GO:0071949]; flavin adenine dinucleotide binding [GO:0050660]; fumarate reductase (menaquinone) [GO:0102040]; succinate dehydrogenase activity [GO:0000104]
bcsG	0	0	1	0	0	0.00183318	-0.345897	-0.735084	-0.733904	Cellulose biosynthesis protein BcsG	0	0
secD	0	0	1	0	0	0.116325	0.0673342	0.316285	0.101291	Protein translocase subunit SecD (Sec translocon accessory complex subunit SecD)	FUNCTION: Part of the Sec protein translocase complex. Interacts with the SecYEG preprotein conducting channel. SecDF uses the proton motive force (PMF) to complete protein translocation after the ATP-dependent function of SecA. The large periplasmic domain is thought to have a base and head domain joined by a hinge; movement of the hinge may be coupled to both proton transport and protein export…	protein-transporting ATPase activity [GO:0015450]
mngA	0	0	1	0	0	0.00091659	-0.866025	-0.866025	-0.866025	PTS system 2-O-alpha-mannosyl-D-glycerate-specific EIIABC component (2-O-alpha-mannosyl-D-glycerate-specific phosphotransferase enzyme MngA) (Protein-Npi-phosphohistidine--2-O-alpha-mannosyl-D-glycerate phosphotransferase) [Includes: 2-O-alpha-mannosyl-D-glycerate-specific phosphotransferase enzyme IIA component (PTS system EIIA component); 2-O-alpha-mannosyl-D-glycerate-specific phosphotransfera…	FUNCTION: The phosphoenolpyruvate-dependent sugar phosphotransferase system (sugar PTS), a major carbohydrate active transport system, catalyzes the phosphorylation of incoming sugar substrates concomitantly with their translocation across the cell membrane (PubMed:14645248, PubMed:9063979). This system is involved in mannosyl-D-glycerate transport (PubMed:14645248). Also involved in thermoinduct…	carbohydrate:proton symporter activity [GO:0005351]; kinase activity [GO:0016301]; protein-N(PI)-phosphohistidine-fructose phosphotransferase system transporter activity [GO:0022877]; protein-phosphocysteine-mannosylglycerate-phosphotransferase system transporter activity [GO:0090581]; protein-phosphocysteine-sugar phosphotransferase activity [GO:0090563]
astC	0	0	1	0	0	0.186244	0.28814	0.678389	0.289527	Succinylornithine transaminase (SOAT) (EC 2.6.1.81) (Carbon starvation protein C) (Succinylornithine aminotransferase)	FUNCTION: Catalyzes the transamination of N(2)-succinylornithine and alpha-ketoglutarate into N(2)-succinylglutamate semialdehyde and glutamate. Can also act as an acetylornithine aminotransferase. {ECO:0000269|PubMed:9696779}.	identical protein binding [GO:0042802]; N2-acetyl-L-ornithine:2-oxoglutarate 5-aminotransferase activity [GO:0003992]; pyridoxal phosphate binding [GO:0030170]; succinylornithine transaminase activity [GO:0043825]
astB	0	0	1	0	0	0.186244	0.28814	0.678389	0.289527	N-succinylarginine dihydrolase (EC 3.5.3.23)	FUNCTION: Catalyzes the hydrolysis of N(2)-succinylarginine into N(2)-succinylornithine, ammonia and CO(2). {ECO:0000269|PubMed:15703173, ECO:0000269|PubMed:9696779}.	N-succinylarginine dihydrolase activity [GO:0009015]
astD	0	0	1	0	0	0.00091659	-0.866025	-0.866025	-0.866025	N-succinylglutamate 5-semialdehyde dehydrogenase (EC 1.2.1.71) (Succinylglutamic semialdehyde dehydrogenase) (SGSD)	FUNCTION: Catalyzes the NAD-dependent reduction of succinylglutamate semialdehyde into succinylglutamate (Probable). Also shows in vitro activity with decanal or succinic semialdehyde as the electron donor and NAD as the electron acceptor. No activity is detected with NADP as the electron acceptor. Therefore, is an aldehyde dehydrogenase with broad substrate specificity (PubMed:15808744). {ECO:00…	aldehyde dehydrogenase (NAD+) activity [GO:0004029]; succinate-semialdehyde dehydrogenase (NAD+) activity [GO:0004777]; succinylglutamate-semialdehyde dehydrogenase activity [GO:0043824]
[truncated: 118 more rows]
