# Supplementary material for: Protein–protein interaction network of E. coli K‐12 has significant high‐dimensional cavities: new insights from algebraic topological studies
Source: FEBS Open Bio. 2022 Jun 16;12(7):1406–18. doi: 10.1002/2211-5463.13437 (PMC9249336; doi:10.1002/2211-5463.13437)
Supplement: Supplementary file 3 — Table S5. 1‐cycles and the top five GO enrichment items for the genes of the cycle. Table S6. Ranked enriched GO items (molecular functions) in 1‐cycles in the E. coli‐PPI‐Network. [file FEB4-12-1406-s003.xlsx]

## Sheet: Table S5
Supplementary Table S5
Dim	Cycles	GO Enrichment Top 5
	aidB->rluB->alaS->glmS->dnaJ->dnaA->rplO->pnp->cspE->rnr->cspC->rplB->gmhB->rpsF->aidB	RNA binding [GO:0003723],2.719981802664678E-5,4,pnp,rnr,cspE,cspC	3'-5'-exoribonuclease activity [GO:0000175],1.8554671524606285E-4,2,pnp,rnr	structural constituent of ribosome [GO:0003735],3.322770621463033E-4,3,rplB,rpsF,rplO	transcription antitermination factor activity, RNA binding [GO:0001072],3.9549200203910115E-4,2,cspE,cspC	zinc ion binding [GO:0008270],8.778155959578823E-4,4,alaS,gmhB,rplB,dnaJ	mRNA 5'-UTR binding [GO:0048027],1.6625125442531365E-4,2,rpsF,rpsD
	cspC->rplB->nudH->rpsD->cspC	rRNA binding [GO:0019843],2.2046797359223395E-4,2,rplB,rpsD	structural constituent of ribosome [GO:0003735],6.00448657894655E-4,2,rplB,rpsD	translation repressor activity, mRNA regulatory element binding [GO:0000900],0.0026536917567007187,1,rpsD	chaperone binding [GO:0051087],0.003537080869405147,1,cspC	mRNA 5'-UTR binding [GO:0048027],0.004419883012599471,1,rpsD	ribonuclease R activity [GO:0008997],0.0013277273733126797,1,rnr
	cbpA->dnaK->phoA->infB->nusA->rplS->nanE->yedO->rplB->cbpA	unfolded protein binding [GO:0051082],5.307020149124481E-4,2,dnaK,cbpA	N-acylglucosamine-6-phosphate 2-epimerase activity [GO:0047465],0.00199159105996902,1,nanE	alkaline phosphatase activity [GO:0004035],0.00199159105996902,1,phoA	N-acylmannosamine-6-phosphate 2-epimerase activity [GO:0009385],0.00199159105996902,1,nanE	oxidoreductase activity, acting on phosphorus or arsenic in donors [GO:0030613],0.00199159105996902,1,phoA	alkaline phosphatase activity [GO:0004035],0.0024341668510732464,1,phoA
	aidB->groL->yhiR->rluB->aidB	isovaleryl-CoA dehydrogenase activity [GO:0008470],8.851515822084533E-4,1,aidB	rRNA pseudouridine synthase activity [GO:0120159],0.006183727430665161,1,rluB	RNA binding [GO:0003723],0.014967819715572121,1,rluB			RNA binding [GO:0003723],0.02237241308588628,1,rluB
	aidB->groL->helD->pepB->rpoD->rplD->cbpA->rplB->gmhB->rpsF->aidB	structural constituent of ribosome [GO:0003735],1.1271917129293111E-4,3,rplB,rplD,rpsF	rRNA binding [GO:0019843],0.0016158558470402466,2,rplB,rplD	D,D-heptose 1,7-bisphosphate phosphatase activity [GO:0034200],0.002212878955521133,1,gmhB	isovaleryl-CoA dehydrogenase activity [GO:0008470],0.002212878955521133,1,aidB	translation repressor activity [GO:0030371],0.002212878955521133,1,rplD	isovaleryl-CoA dehydrogenase activity [GO:0008470],0.0026554547466253594,1,aidB
	dnaA->dnaJ->yfiQ->rplO->dnaA	DNA replication origin binding [GO:0003688],8.851515822084533E-4,1,dnaA	heat shock protein binding [GO:0031072],8.851515822084533E-4,1,dnaJ	protein disulfide isomerase activity [GO:0003756],0.001769715414362319,1,dnaJ	sigma factor antagonist activity [GO:0016989],0.003537080869405147,1,dnaJ	chaperone binding [GO:0051087],0.005302098446349938,1,dnaJ	chaperone binding [GO:0051087],0.0066239561228331936,1,dnaJ
	aidB->rluB->alaS->glmS->dnaJ->dnaA->tufB->murC->murB->emrY->grpE->dnaK->cbpA->rplB->gmhB->rpsF->aidB	unfolded protein binding [GO:0051082],3.115027051224888E-7,4,grpE,dnaK,dnaJ,cbpA	chaperone binding [GO:0051087],7.239599954363948E-7,3,grpE,dnaK,dnaJ	sigma factor antagonist activity [GO:0016989],7.023885337313603E-5,2,dnaK,dnaJ	zinc ion binding [GO:0008270],1.1863080683224218E-4,5,alaS,gmhB,rplB,dnaK,dnaJ	RNA binding [GO:0003723],0.001549872600761548,2,rplB,rluB	structural constituent of ribosome [GO:0003735],7.239144914828999E-4,3,rplB,rplD,rpsF
	alaS->glmS->dnaJ->dnaA->tufB->polA->hrpA->rluB->alaS	5'-3' exonuclease activity [GO:0008409],0.0017703031644169065,1,polA	amino acid binding [GO:0016597],0.0017703031644169065,1,alaS	DNA replication origin binding [GO:0003688],0.0017703031644169065,1,dnaA	aminoacyl-tRNA editing activity [GO:0002161],0.0017703031644169065,1,alaS	heat shock protein binding [GO:0031072],0.0017703031644169065,1,dnaJ	heat shock protein binding [GO:0031072],0.00199159105996902,1,dnaJ
	groL->helD->pflB->pepT->proA->proS->groL	glutamate-5-semialdehyde dehydrogenase activity [GO:0004350],0.0013277273733126797,1,proA	tripeptide aminopeptidase activity [GO:0045148],0.0013277273733126797,1,pepT	Ala-tRNA(Pro) hydrolase activity [GO:0043906],0.0013277273733126797,1,proS	proline-tRNA ligase activity [GO:0004827],0.0013277273733126797,1,proS	formate C-acetyltransferase activity [GO:0008861],0.0026539853714888915,1,pflB	triose-phosphate isomerase activity [GO:0004807],0.001549015268864793,1,tpiA
	aidB->groL->yhjB->metN->uvrD->malP->pnp->cspE->rnr->cspC->rplB->gmhB->rpsF->aidB	RNA binding [GO:0003723],1.962622081407485E-5,4,pnp,rnr,cspE,cspC	3'-5'-exoribonuclease activity [GO:0000175],1.5915758748189415E-4,2,pnp,rnr	transcription antitermination factor activity, RNA binding [GO:0001072],3.3939395362500097E-4,2,cspE,cspC	single-stranded DNA binding [GO:0003697],0.0018682871572669479,2,cspE,cspC	3'-5' RNA helicase activity [GO:0034458],0.002876742642177473,1,rnr	mRNA 5'-UTR binding [GO:0048027],1.3234058836479037E-4,2,rpsF,rpsD
	aidB->rluB->alaS->glmS->dnaJ->dnaA->rplO->paaX->rpmB->ybcJ->rplA->cspC->rplB->gmhB->rpsF->aidB	RNA binding [GO:0003723],1.8251840139884822E-7,4,rplB,rluB,rplA,ybcJ	structural constituent of ribosome [GO:0003735],2.4347432996481577E-7,5,rplB,rpsF,rplO,rpmB,rplA	zinc ion binding [GO:0008270],0.0011665587224939612,4,alaS,gmhB,rplB,dnaJ	rRNA binding [GO:0019843],0.0015261055465180641,2,rplO,rpmB	amino acid binding [GO:0016597],0.0033193184332816995,1,alaS	zinc ion binding [GO:0008270],0.0024209053504614863,4,alaS,gmhB,rplB,dnaJ
	aidB->groL->rfaD->iclR->rpsC->cspC->rplB->gmhB->rpsF->aidB	structural constituent of ribosome [GO:0003735],7.946989584980908E-5,3,rplB,rpsF,rpsC	rRNA binding [GO:0019843],0.001297653154540112,2,rplB,rpsC	D,D-heptose 1,7-bisphosphate phosphatase activity [GO:0034200],0.00199159105996902,1,gmhB	isovaleryl-CoA dehydrogenase activity [GO:0008470],0.00199159105996902,1,aidB	chaperone binding [GO:0051087],0.007945227090736216,1,cspC	D,D-heptose 1,7-bisphosphate phosphatase activity [GO:0034200],0.0026554547466253594,1,gmhB
	dnaE->tufB->ygjD->prfB->ynfE->dnaE	translation release factor activity, codon specific [GO:0016149],0.0011064394777605664,1,prfB	selenate reductase activity [GO:0033797],0.002211899372096821,1,ynfE	dimethyl sulfoxide reductase activity [GO:0009389],0.004419883012599471,1,ynfE	translation elongation factor activity [GO:0003746],0.007724527853253277,1,tufB	GTPase activity [GO:0003924],0.013212764216064836,1,tufB	dimethyl sulfoxide reductase activity [GO:0009389],0.005302098446349938,1,ynfE
	aidB->rluB->alaS->glmS->dnaJ->dnaA->tufB->ybaX->aidB	amino acid binding [GO:0016597],0.0017703031644169065,1,alaS	isovaleryl-CoA dehydrogenase activity [GO:0008470],0.0017703031644169065,1,aidB	DNA replication origin binding [GO:0003688],0.0017703031644169065,1,dnaA	aminoacyl-tRNA editing activity [GO:0002161],0.0017703031644169065,1,alaS	heat shock protein binding [GO:0031072],0.0017703031644169065,1,dnaJ	heat shock protein binding [GO:0031072],0.00199159105996902,1,dnaJ
	aidB->groL->pepN->uvrD->malP->pnp->cspE->rnr->cspC->rplB->gmhB->rpsF->aidB	RNA binding [GO:0003723],1.372573686092217E-5,4,pnp,rnr,cspE,cspC	3'-5'-exoribonuclease activity [GO:0000175],1.3477133286387538E-4,2,pnp,rnr	transcription antitermination factor activity, RNA binding [GO:0001072],2.8751904043542565E-4,2,cspE,cspC	single-stranded DNA binding [GO:0003697],0.0015857622188467078,2,cspE,cspC	3'-5' RNA helicase activity [GO:0034458],0.0026554547466253594,1,rnr	mRNA 5'-UTR binding [GO:0048027],1.16822913454332E-4,2,rpsF,rpsD
	aidB->rluB->alaS->glmS->dnaJ->dnaA->nadE->hemF->htpG->dnaK->cbpA->rplB->gmhB->rpsF->aidB	unfolded protein binding [GO:0051082],1.7218037659288186E-7,4,htpG,dnaK,dnaJ,cbpA	chaperone binding [GO:0051087],4.710440326628922E-7,3,htpG,dnaK,dnaJ	protein folding chaperone [GO:0044183],5.329597393836445E-5,2,htpG,dnaK	sigma factor antagonist activity [GO:0016989],5.329597393836445E-5,2,dnaK,dnaJ	zinc ion binding [GO:0008270],5.736458474828359E-5,5,alaS,gmhB,rplB,dnaK,dnaJ	zinc ion binding [GO:0008270],1.6362290033167197E-4,5,alaS,gmhB,rplB,dnaK,dnaJ
	alaS->glmS->dnaJ->dnaA->tufB->dnaE->holC->topA->rluB->alaS	DNA-directed DNA polymerase activity [GO:0003887],4.170987193732657E-4,2,dnaE,holC	amino acid binding [GO:0016597],0.00199159105996902,1,alaS	DNA replication origin binding [GO:0003688],0.00199159105996902,1,dnaA	aminoacyl-tRNA editing activity [GO:0002161],0.00199159105996902,1,alaS	DNA topoisomerase activity [GO:0003916],0.00199159105996902,1,topA	sequence-specific single stranded DNA binding [GO:0098847],0.003761894224385926,1,topB
	aidB->groL->yhbU->tufB->dnaA->dnaJ->glmS->alaS->rluB->aidB	amino acid binding [GO:0016597],0.00199159105996902,1,alaS	isovaleryl-CoA dehydrogenase activity [GO:0008470],0.00199159105996902,1,aidB	DNA replication origin binding [GO:0003688],0.00199159105996902,1,dnaA	aminoacyl-tRNA editing activity [GO:0002161],0.00199159105996902,1,alaS	heat shock protein binding [GO:0031072],0.00199159105996902,1,dnaJ	heat shock protein binding [GO:0031072],0.002212878955521133,1,dnaJ
	aidB->groL->helD->pepB->rpoD->rpsF->aidB	isovaleryl-CoA dehydrogenase activity [GO:0008470],0.0013277273733126797,1,aidB	mRNA 5'-UTR binding [GO:0048027],0.0066239561228331936,1,rpsF	3'-5' DNA helicase activity [GO:0043138],0.00794434962377759,1,helD	metalloaminopeptidase activity [GO:0070006],0.00794434962377759,1,pepB	sigma factor activity [GO:0016987],0.009263280246923463,1,rpoD	sigma factor activity [GO:0016987],0.010799986880708427,1,rpoD
	cbpA->lpxD->pssA->rnr->cspC->rplB->cbpA	CDP-diacylglycerol-serine O-phosphatidyltransferase activity [GO:0003882],0.0013277273733126797,1,pssA	3'-5' RNA helicase activity [GO:0034458],0.0013277273733126797,1,rnr	UDP-3-O-(R-3-hydroxymyristoyl)-glucosamine N-acyltransferase activity [GO:0103118],0.0013277273733126797,1,lpxD	ribonuclease R activity [GO:0008997],0.0013277273733126797,1,rnr	N-acyltransferase activity [GO:0016410],0.0013277273733126797,1,lpxD	ribonuclease R activity [GO:0008997],0.002212878955521133,1,rnr
	nudH->rplB->yfiF->rplQ->nudH	RNA binding [GO:0003723],7.958049366923195E-5,2,rplB,yfiF	RNA methyltransferase activity [GO:0008173],0.001769715414362319,1,yfiF	transferase activity [GO:0016740],0.009704384071729048,1,rplB	structural constituent of ribosome [GO:0003735],0.010583084706980397,1,rplQ	rRNA binding [GO:0019843],0.024562926144669987,1,rplB	rRNA binding [GO:0019843],0.024562926144669987,1,rplB
	aidB->rluB->alaS->glmS->dnaJ->dnaA->rpsG->rnr->cspC->rplB->gmhB->rpsF->aidB	structural constituent of ribosome [GO:0003735],2.0371757261608648E-4,3,rplB,rpsF,rpsG	zinc ion binding [GO:0008270],4.5708664860176983E-4,4,alaS,gmhB,rplB,dnaJ	RNA binding [GO:0003723],8.600106168837742E-4,2,rplB,rluB	rRNA binding [GO:0019843],0.002351817375870941,2,rplB,rpsG	3'-5' RNA helicase activity [GO:0034458],0.0026554547466253594,1,rnr	tRNA binding [GO:0000049],4.721006053062883E-4,3,alaS,rplA,rpsG
	aidB->groL->znuC->rplD->cbpA->rplB->gmhB->rpsF->aidB	structural constituent of ribosome [GO:0003735],5.3360410842735914E-5,3,rplB,rplD,rpsF	rRNA binding [GO:0019843],0.0010131662592728684,2,rplB,rplD	ABC-type zinc transporter activity [GO:0015633],0.0017703031644169065,1,znuC	translation repressor activity [GO:0030371],0.0017703031644169065,1,rplD	D,D-heptose 1,7-bisphosphate phosphatase activity [GO:0034200],0.0017703031644169065,1,gmhB	translation repressor activity [GO:0030371],0.002212878955521133,1,rplD
	aidB->rluB->alaS->glmS->dnaJ->dnaA->tufB->dnaE->holC->topA->malP->pnp->cspE->rnr->cspC->rplB->gmhB->rpsF->aidB	RNA binding [GO:0003723],7.984904351690659E-5,4,pnp,rnr,cspE,cspC	3'-5'-exoribonuclease activity [GO:0000175],3.110424089518932E-4,2,pnp,rnr	transcription antitermination factor activity, RNA binding [GO:0001072],6.618124222255166E-4,2,cspE,cspC	DNA-directed DNA polymerase activity [GO:0003887],0.0017400090347094162,2,dnaE,holC	RNA binding [GO:0003723],0.001967362047134222,2,rplB,rluB	DNA binding [GO:0003677],9.698243425887207E-5,5,recQ,dnaA,dnaQ,holB,dnaX
	cspC->rplB->infC->rpsD->cspC	rRNA binding [GO:0019843],2.2046797359223395E-4,2,rplB,rpsD	structural constituent of ribosome [GO:0003735],6.00448657894655E-4,2,rplB,rpsD	translation repressor activity, mRNA regulatory element binding [GO:0000900],0.0026536917567007187,1,rpsD	chaperone binding [GO:0051087],0.003537080869405147,1,cspC	translation initiation factor activity [GO:0003743],0.003537080869405147,1,infC	ribonuclease R activity [GO:0008997],0.0013277273733126797,1,rnr
	aidB->groL->yjjU->rplS->nusA->infB->phoA->dnaK->cbpA->rplB->gmhB->rpsF->aidB	structural constituent of ribosome [GO:0003735],2.0371757261608648E-4,3,rplS,rplB,rpsF	zinc ion binding [GO:0008270],4.5708664860176983E-4,4,gmhB,rplB,dnaK,phoA	unfolded protein binding [GO:0051082],9.660844118543546E-4,2,dnaK,cbpA	D,D-heptose 1,7-bisphosphate phosphatase activity [GO:0034200],0.0026554547466253594,1,gmhB	alkaline phosphatase activity [GO:0004035],0.0026554547466253594,1,phoA	D,D-heptose 1,7-bisphosphate phosphatase activity [GO:0034200],0.0033193184332816995,1,gmhB
	cspC->rplA->rluC->rplB->cspC	RNA binding [GO:0003723],7.958049366923195E-5,2,rplB,rplA	rRNA binding [GO:0019843],2.2046797359223395E-4,2,rplB,rplA	structural constituent of ribosome [GO:0003735],6.00448657894655E-4,2,rplB,rplA	RNA binding [GO:0003723],0.0010569408052563093,2,cspC,rluC	chaperone binding [GO:0051087],0.003537080869405147,1,cspC	3'-5' RNA helicase activity [GO:0034458],0.0013277273733126797,1,rnr
	aidB->rluB->alaS->glmS->dnaJ->rpsF->aidB	amino acid binding [GO:0016597],0.0013277273733126797,1,alaS	isovaleryl-CoA dehydrogenase activity [GO:0008470],0.0013277273733126797,1,aidB	aminoacyl-tRNA editing activity [GO:0002161],0.0013277273733126797,1,alaS	heat shock protein binding [GO:0031072],0.0013277273733126797,1,dnaJ	alanine-tRNA ligase activity [GO:0004813],0.0013277273733126797,1,alaS	heat shock protein binding [GO:0031072],0.00199159105996902,1,dnaJ
	cbpA->lpxD->rplA->cspC->rplB->cbpA	RNA binding [GO:0003723],1.3234058836479037E-4,2,rplB,rplA	rRNA binding [GO:0019843],3.660374908943601E-4,2,rplB,rplA	structural constituent of ribosome [GO:0003735],9.942574005193984E-4,2,rplB,rplA	UDP-3-O-(R-3-hydroxymyristoyl)-glucosamine N-acyltransferase activity [GO:0103118],0.0011064394777605664,1,lpxD	N-acyltransferase activity [GO:0016410],0.0011064394777605664,1,lpxD	translation repressor activity [GO:0030371],0.001549015268864793,1,rplD
	cbpA->dnaK->phoA->infB->nusA->rplS->nanE->yedO->rpsC->cspC->rplB->cbpA	structural constituent of ribosome [GO:0003735],1.5388441417632628E-4,3,rplS,rplB,rpsC	unfolded protein binding [GO:0051082],8.069737193984838E-4,2,dnaK,cbpA	rRNA binding [GO:0019843],0.001967375688955948,2,rplB,rpsC	N-acylglucosamine-6-phosphate 2-epimerase activity [GO:0047465],0.0024341668510732464,1,nanE	alkaline phosphatase activity [GO:0004035],0.0024341668510732464,1,phoA	N-acylglucosamine-6-phosphate 2-epimerase activity [GO:0047465],0.003098030537729586,1,nanE
	cspC->rplB->rnpA->rpsD->cspC	rRNA binding [GO:0019843],2.2046797359223395E-4,2,rplB,rpsD	structural constituent of ribosome [GO:0003735],6.00448657894655E-4,2,rplB,rpsD	ribonuclease P activity [GO:0004526],8.851515822084533E-4,1,rnpA	3'-tRNA processing endoribonuclease activity [GO:0042781],0.001769715414362319,1,rnpA	translation repressor activity, mRNA regulatory element binding [GO:0000900],0.0026536917567007187,1,rpsD	ribonuclease P activity [GO:0004526],0.0013277273733126797,1,rnpA
	aidB->groL->pepN->yfcX->yraM->hycG->metN->uvrD->malP->pnp->cspE->rnr->cspC->rplB->gmhB->rpsF->aidB	RNA binding [GO:0003723],4.846288168362699E-5,4,pnp,rnr,cspE,cspC	3'-5'-exoribonuclease activity [GO:0000175],2.443156684835677E-4,2,pnp,rnr	transcription antitermination factor activity, RNA binding [GO:0001072],5.202968083970658E-4,2,cspE,cspC	single-stranded DNA binding [GO:0003697],0.00284771684332192,2,cspE,cspC	3'-5' RNA helicase activity [GO:0034458],0.003540606328833813,1,rnr	mRNA 5'-UTR binding [GO:0048027],1.846416716437032E-4,2,rpsF,rpsD
	aidB->groL->yhiR->yihI->rplB->gmhB->rpsF->aidB	GTPase activator activity [GO:0005096],0.001549015268864793,1,yihI	D,D-heptose 1,7-bisphosphate phosphatase activity [GO:0034200],0.001549015268864793,1,gmhB	isovaleryl-CoA dehydrogenase activity [GO:0008470],0.001549015268864793,1,aidB	structural constituent of ribosome [GO:0003735],0.0020609721188013788,2,rplB,rpsF	mRNA 5'-UTR binding [GO:0048027],0.007724527853253277,1,rpsF	structural constituent of ribosome [GO:0003735],0.0027301760214542598,2,rplB,rpsF
	aidB->groL->hypD->tufB->dnaA->dnaJ->glmS->alaS->rluB->aidB	amino acid binding [GO:0016597],0.00199159105996902,1,alaS	isovaleryl-CoA dehydrogenase activity [GO:0008470],0.00199159105996902,1,aidB	DNA replication origin binding [GO:0003688],0.00199159105996902,1,dnaA	carbon monoxide binding [GO:0070025],0.00199159105996902,1,hypD	aminoacyl-tRNA editing activity [GO:0002161],0.00199159105996902,1,alaS	aminoacyl-tRNA editing activity [GO:0002161],0.002212878955521133,1,alaS
	cspC->rplA->rluC->rpsM->cspC	tRNA binding [GO:0000049],5.745127257578305E-4,2,rplA,rpsM	structural constituent of ribosome [GO:0003735],6.00448657894655E-4,2,rplA,rpsM	RNA binding [GO:0003723],0.0010569408052563093,2,cspC,rluC	chaperone binding [GO:0051087],0.003537080869405147,1,cspC	rRNA pseudouridine synthase activity [GO:0120159],0.006183727430665161,1,rluC	ribonuclease R activity [GO:0008997],0.0011064394777605664,1,rnr
	aidB->rluB->alaS->glmS->dnaJ->dnaA->tufB->rho->nusG->hepA->rpoA->nusA->infB->phoA->dnaK->cbpA->rplB->gmhB->rpsF->aidB	zinc ion binding [GO:0008270],2.210237970524685E-5,6,alaS,gmhB,rplB,dnaK,dnaJ,phoA	unfolded protein binding [GO:0051082],4.943032120248523E-5,3,dnaK,dnaJ,cbpA	sigma factor antagonist activity [GO:0016989],1.0000158599349018E-4,2,dnaK,dnaJ	chaperone binding [GO:0051087],2.487514645875617E-4,2,dnaK,dnaJ	GTPase activity [GO:0003924],0.0010781483118743737,2,infB,tufB	sigma factor antagonist activity [GO:0016989],1.7513010332755697E-4,2,dnaK,dnaJ
	aidB->groL->dnaN->dnaE->tufB->dnaA->dnaJ->glmS->alaS->rluB->aidB	DNA-directed DNA polymerase activity [GO:0003887],5.202968083970658E-4,2,dnaE,dnaN	amino acid binding [GO:0016597],0.002212878955521133,1,alaS	isovaleryl-CoA dehydrogenase activity [GO:0008470],0.002212878955521133,1,aidB	DNA replication origin binding [GO:0003688],0.002212878955521133,1,dnaA	aminoacyl-tRNA editing activity [GO:0002161],0.002212878955521133,1,alaS	isovaleryl-CoA dehydrogenase activity [GO:0008470],0.002876742642177473,1,aidB
	aidB->rluB->pnp->cspE->rnr->cspC->rplB->gmhB->rpsF->aidB	RNA binding [GO:0003723],3.6016966128707513E-6,4,pnp,rnr,cspE,cspC	3'-5'-exoribonuclease activity [GO:0000175],7.367471708735865E-5,2,pnp,rnr	transcription antitermination factor activity, RNA binding [GO:0001072],1.5738547582518908E-4,2,cspE,cspC	RNA binding [GO:0003723],4.7222325933889906E-4,2,rplB,rluB	single-stranded DNA binding [GO:0003697],8.730392831447177E-4,2,cspE,cspC	RNA binding [GO:0003723],1.9574929933257334E-5,3,rplB,rluB,rplA
	dnaE->holC->topA->hyaD->ileS->tufB->dnaE	DNA-directed DNA polymerase activity [GO:0003887],1.7487239018377983E-4,2,dnaE,holC	DNA topoisomerase activity [GO:0003916],0.0013277273733126797,1,topA	isoleucine-tRNA ligase activity [GO:0004822],0.0013277273733126797,1,ileS	DNA topoisomerase type I (single strand cut, ATP-independent) activity [GO:0003917],0.0026539853714888915,1,topA	DNA binding [GO:0003677],0.005030880139898141,3,dnaE,topA,holC	DNA polymerase processivity factor activity [GO:0030337],0.002876742642177473,1,dnaX
	cspC->rplA->rluC->rplQ->nudH->rplB->cspC	RNA binding [GO:0003723],1.9807155481231953E-4,2,rplB,rplA	rRNA binding [GO:0019843],5.469513127962049E-4,2,rplB,rplA	structural constituent of ribosome [GO:0003735],0.0014817200388480985,2,rplB,rplA	RNA binding [GO:0003723],0.002596640611298777,2,cspC,rluC	chaperone binding [GO:0051087],0.005302098446349938,1,cspC	3'-5' RNA helicase activity [GO:0034458],0.0017703031644169065,1,rnr
	aidB->groL->gatZ->secA->holD->dnaE->tufB->dnaA->dnaJ->glmS->alaS->rluB->aidB	DNA-directed DNA polymerase activity [GO:0003887],7.59954208113662E-4,2,dnaE,holD	preprotein binding [GO:0070678],0.0026554547466253594,1,secA	amino acid binding [GO:0016597],0.0026554547466253594,1,alaS	ABC-type protein transporter activity [GO:0015462],0.0026554547466253594,1,secA	isovaleryl-CoA dehydrogenase activity [GO:0008470],0.0026554547466253594,1,aidB	amino acid binding [GO:0016597],0.00398318211993804,1,alaS
	dnaE->dnaN->ybbN->holB->dnaE	DNA-directed DNA polymerase activity [GO:0003887],1.4541926962574187E-7,3,dnaE,dnaN,holB	3'-5' exonuclease activity [GO:0008408],2.111530357546531E-5,2,dnaN,holB	DNA binding [GO:0003677],0.0017256641088006766,2,dnaN,holB			exonuclease activity [GO:0004527],0.004421349785632861,1,dnaQ
	cspC->rplB->hfq->rpsD->cspC	rRNA binding [GO:0019843],2.2046797359223395E-4,2,rplB,rpsD	structural constituent of ribosome [GO:0003735],6.00448657894655E-4,2,rplB,rpsD	RNA binding [GO:0003723],0.0010569408052563093,2,hfq,cspC	translation repressor activity, mRNA regulatory element binding [GO:0000900],0.0026536917567007187,1,rpsD	chaperone binding [GO:0051087],0.003537080869405147,1,cspC	translation repressor activity [GO:0030371],0.0013277273733126797,1,rplD
	aidB->groL->pepN->narY->fadH->murB->emrY->grpE->dnaK->cbpA->rplB->gmhB->rpsF->aidB	unfolded protein binding [GO:0051082],1.480934664115462E-5,3,grpE,dnaK,cbpA	chaperone binding [GO:0051087],1.1386882890557364E-4,2,grpE,dnaK	zinc ion binding [GO:0008270],6.434010213265684E-4,4,gmhB,rplB,pepN,dnaK	4 iron, 4 sulfur cluster binding [GO:0051539],0.0015557959175831388,2,fadH,narY	D,D-heptose 1,7-bisphosphate phosphatase activity [GO:0034200],0.002876742642177473,1,gmhB	nitrate reductase activity [GO:0008940],2.766865480534415E-4,2,narY,narH
	dnaK->htpG->rpoC->nusA->infB->phoA->dnaK	protein folding chaperone [GO:0044183],8.805843847143726E-6,2,htpG,dnaK	chaperone binding [GO:0051087],2.1988618111216745E-5,2,htpG,dnaK	unfolded protein binding [GO:0051082],2.2269876664158866E-4,2,htpG,dnaK	zinc ion binding [GO:0008270],6.531670036606498E-4,3,rpoC,dnaK,phoA	alkaline phosphatase activity [GO:0004035],0.0013277273733126797,1,phoA	unfolded protein binding [GO:0051082],5.307020149124481E-4,2,htpG,dnaK
	aidB->rluB->alaS->glmS->dnaJ->dnaA->nadE->maeB->dhaH->cysP->dnaK->cbpA->rplB->gmhB->rpsF->aidB	unfolded protein binding [GO:0051082],2.3443074214823068E-5,3,dnaK,dnaJ,cbpA	sigma factor antagonist activity [GO:0016989],6.147717411019726E-5,2,dnaK,dnaJ	zinc ion binding [GO:0008270],8.377199798366468E-5,5,alaS,gmhB,rplB,dnaK,dnaJ	chaperone binding [GO:0051087],1.531038364102369E-4,2,dnaK,dnaJ	RNA binding [GO:0003723],0.0013591430495954817,2,rplB,rluB	structural constituent of ribosome [GO:0003735],7.239144914828999E-4,3,rplB,rplD,rpsF
	cbpA->lpxD->rpsC->cspC->rplB->cbpA	rRNA binding [GO:0019843],3.660374908943601E-4,2,rplB,rpsC	structural constituent of ribosome [GO:0003735],9.942574005193984E-4,2,rplB,rpsC	UDP-3-O-(R-3-hydroxymyristoyl)-glucosamine N-acyltransferase activity [GO:0103118],0.0011064394777605664,1,lpxD	N-acyltransferase activity [GO:0016410],0.0011064394777605664,1,lpxD	chaperone binding [GO:0051087],0.004419883012599471,1,cspC	UDP-3-O-(R-3-hydroxymyristoyl)-glucosamine N-acyltransferase activity [GO:0103118],0.001549015268864793,1,lpxD
	aidB->groL->yfiQ->dnaJ->glmS->alaS->rluB->aidB	amino acid binding [GO:0016597],0.001549015268864793,1,alaS	aminoacyl-tRNA editing activity [GO:0002161],0.001549015268864793,1,alaS	heat shock protein binding [GO:0031072],0.001549015268864793,1,dnaJ	alanine-tRNA ligase activity [GO:0004813],0.001549015268864793,1,alaS	isovaleryl-CoA dehydrogenase activity [GO:0008470],0.001549015268864793,1,aidB	alanine-tRNA ligase activity [GO:0004813],0.00199159105996902,1,alaS
	aidB->rluB->hrpA->polA->malP->pnp->cspE->rnr->cspC->rplB->gmhB->rpsF->aidB	RNA binding [GO:0003723],2.795946928473365E-7,5,pnp,rnr,hrpA,cspE,cspC	3'-5'-exoribonuclease activity [GO:0000175],1.3477133286387538E-4,2,pnp,rnr	transcription antitermination factor activity, RNA binding [GO:0001072],2.8751904043542565E-4,2,cspE,cspC	RNA binding [GO:0003723],8.600106168837742E-4,2,rplB,rluB	single-stranded DNA binding [GO:0003697],0.0015857622188467078,2,cspE,cspC	mRNA 5'-UTR binding [GO:0048027],1.16822913454332E-4,2,rpsF,rpsD
	aidB->rluB->alaS->glmS->dnaJ->dnaA->tufB->mukB->rplB->gmhB->rpsF->aidB	zinc ion binding [GO:0008270],3.1270582365839516E-4,4,alaS,gmhB,rplB,dnaJ	RNA binding [GO:0003723],7.182640377927818E-4,2,rplB,rluB	amino acid binding [GO:0016597],0.0024341668510732464,1,alaS	D,D-heptose 1,7-bisphosphate phosphatase activity [GO:0034200],0.0024341668510732464,1,gmhB	isovaleryl-CoA dehydrogenase activity [GO:0008470],0.0024341668510732464,1,aidB	isovaleryl-CoA dehydrogenase activity [GO:0008470],0.0024341668510732464,1,aidB
	aidB->rluB->alaS->glmS->dnaJ->dnaA->rplO->lpxD->cbpA->rplB->gmhB->rpsF->aidB	structural constituent of ribosome [GO:0003735],2.0371757261608648E-4,3,rplB,rpsF,rplO	zinc ion binding [GO:0008270],4.5708664860176983E-4,4,alaS,gmhB,rplB,dnaJ	RNA binding [GO:0003723],8.600106168837742E-4,2,rplB,rluB	unfolded protein binding [GO:0051082],9.660844118543546E-4,2,dnaJ,cbpA	amino acid binding [GO:0016597],0.0026554547466253594,1,alaS	amino acid binding [GO:0016597],0.003098030537729586,1,alaS
	aidB->groL->helD->pepB->rpoD->rpoA->nusA->infB->phoA->dnaK->cbpA->rplB->gmhB->rpsF->aidB	zinc ion binding [GO:0008270],8.778155959578823E-4,4,gmhB,rplB,dnaK,phoA	unfolded protein binding [GO:0051082],0.0013257505502109652,2,dnaK,cbpA	D,D-heptose 1,7-bisphosphate phosphatase activity [GO:0034200],0.003098030537729586,1,gmhB	alkaline phosphatase activity [GO:0004035],0.003098030537729586,1,phoA	isovaleryl-CoA dehydrogenase activity [GO:0008470],0.003098030537729586,1,aidB	zinc ion binding [GO:0008270],3.78373424713492E-4,5,gmhB,rplB,rpoC,dnaK,phoA
	cbpA->dnaK->phoA->infB->nusA->rpsC->cspC->rplB->cbpA	unfolded protein binding [GO:0051082],4.137445037653501E-4,2,dnaK,cbpA	rRNA binding [GO:0019843],0.0010131662592728684,2,rplB,rpsC	zinc ion binding [GO:0008270],0.0017417059409213767,3,rplB,dnaK,phoA	alkaline phosphatase activity [GO:0004035],0.0017703031644169065,1,phoA	oxidoreductase activity, acting on phosphorus or arsenic in donors [GO:0030613],0.0017703031644169065,1,phoA	3'-5' RNA helicase activity [GO:0034458],0.0024341668510732464,1,rnr
	cbpA->dnaK->phoA->infB->nusA->rplB->cbpA	unfolded protein binding [GO:0051082],2.2269876664158866E-4,2,dnaK,cbpA	zinc ion binding [GO:0008270],6.531670036606498E-4,3,rplB,dnaK,phoA	alkaline phosphatase activity [GO:0004035],0.0013277273733126797,1,phoA	oxidoreductase activity, acting on phosphorus or arsenic in donors [GO:0030613],0.0013277273733126797,1,phoA	protein folding chaperone [GO:0044183],0.005302098446349938,1,dnaK	alkaline phosphatase activity [GO:0004035],0.0024341668510732464,1,phoA
	cbpA->dnaK->phoA->infB->nusA->rplS->uspF->rplD->cbpA	unfolded protein binding [GO:0051082],4.137445037653501E-4,2,dnaK,cbpA	alkaline phosphatase activity [GO:0004035],0.0017703031644169065,1,phoA	translation repressor activity [GO:0030371],0.0017703031644169065,1,rplD	oxidoreductase activity, acting on phosphorus or arsenic in donors [GO:0030613],0.0017703031644169065,1,phoA	structural constituent of ribosome [GO:0003735],0.0027301760214542598,2,rplS,rplD	N-acyltransferase activity [GO:0016410],0.002212878955521133,1,lpxD
	cbpA->lpxD->rpsD->cspC->rplB->cbpA	rRNA binding [GO:0019843],3.660374908943601E-4,2,rplB,rpsD	structural constituent of ribosome [GO:0003735],9.942574005193984E-4,2,rplB,rpsD	UDP-3-O-(R-3-hydroxymyristoyl)-glucosamine N-acyltransferase activity [GO:0103118],0.0011064394777605664,1,lpxD	N-acyltransferase activity [GO:0016410],0.0011064394777605664,1,lpxD	translation repressor activity, mRNA regulatory element binding [GO:0000900],0.0033163803336065654,1,rpsD	N-acyltransferase activity [GO:0016410],0.001549015268864793,1,lpxD
	aidB->rluB->lpxD->cbpA->rplB->gmhB->rpsF->aidB	RNA binding [GO:0003723],2.766865480534415E-4,2,rplB,rluB	D,D-heptose 1,7-bisphosphate phosphatase activity [GO:0034200],0.001549015268864793,1,gmhB	UDP-3-O-(R-3-hydroxymyristoyl)-glucosamine N-acyltransferase activity [GO:0103118],0.001549015268864793,1,lpxD	isovaleryl-CoA dehydrogenase activity [GO:0008470],0.001549015268864793,1,aidB	N-acyltransferase activity [GO:0016410],0.001549015268864793,1,lpxD	translation repressor activity [GO:0030371],0.00199159105996902,1,rplD
	aidB->rluB->alaS->glmS->dnaJ->narG->narH->fadH->murB->emrY->grpE->dnaK->cbpA->rplB->gmhB->rpsF->aidB	unfolded protein binding [GO:0051082],3.115027051224888E-7,4,grpE,dnaK,dnaJ,cbpA	chaperone binding [GO:0051087],7.239599954363948E-7,3,grpE,dnaK,dnaJ	sigma factor antagonist activity [GO:0016989],7.023885337313603E-5,2,dnaK,dnaJ	zinc ion binding [GO:0008270],1.1863080683224218E-4,5,alaS,gmhB,rplB,dnaK,dnaJ	nitrate reductase activity [GO:0008940],2.443156684835677E-4,2,narH,narG	sigma factor antagonist activity [GO:0016989],1.110800027701451E-4,2,dnaK,dnaJ
	aidB->groL->helD->pepB->rpoD->rho->nusG->hepA->rpoA->nusA->infB->phoA->dnaK->cbpA->rplB->gmhB->rpsF->aidB	zinc ion binding [GO:0008270],0.001931943451524646,4,gmhB,rplB,dnaK,phoA	unfolded protein binding [GO:0051082],0.001967362047134222,2,dnaK,cbpA	D,D-heptose 1,7-bisphosphate phosphatase activity [GO:0034200],0.003761894224385926,1,gmhB	alkaline phosphatase activity [GO:0004035],0.003761894224385926,1,phoA	isovaleryl-CoA dehydrogenase activity [GO:0008470],0.003761894224385926,1,aidB	zinc ion binding [GO:0008270],7.580587776452595E-4,5,gmhB,rplB,rpoC,dnaK,phoA
	dnaA->dnaJ->narG->narJ->sdhA->nadE->dnaA	unfolded protein binding [GO:0051082],2.2269876664158866E-4,2,narJ,dnaJ	DNA replication origin binding [GO:0003688],0.0013277273733126797,1,dnaA	NAD+ synthase activity [GO:0008795],0.0013277273733126797,1,nadE	NAD+ synthase (glutamine-hydrolyzing) activity [GO:0003952],0.0013277273733126797,1,nadE	glutaminase activity [GO:0004359],0.0013277273733126797,1,nadE	glutaminase activity [GO:0004359],0.001549015268864793,1,nadE
	dnaK->phoA->infB->nusA->rpoA->rpoH->dnaK	bacterial-type RNA polymerase core enzyme binding [GO:0001000],8.805843847143726E-6,2,rpoH,nusA	bacterial-type RNA polymerase core promoter sequence-specific DNA binding [GO:0000985],0.0013277273733126797,1,rpoH	alkaline phosphatase activity [GO:0004035],0.0013277273733126797,1,phoA	oxidoreductase activity, acting on phosphorus or arsenic in donors [GO:0030613],0.0013277273733126797,1,phoA	site-specific recombinase activity [GO:0009009],0.003978775295724239,1,rpoH	bacterial-type RNA polymerase core promoter sequence-specific DNA binding [GO:0000985],0.002212878955521133,1,rpoH
	cbpA->dnaK->phoA->infB->nusA->rpoA->rpoN->yraM->hycG->metN->uvrD->malP->pnp->cspE->rnr->cspC->rplB->cbpA	RNA binding [GO:0003723],2.074010845339165E-6,5,pnp,nusA,rnr,cspE,cspC	DNA-directed 5'-3' RNA polymerase activity [GO:0003899],1.9807155481231953E-4,2,rpoA,rpoN	3'-5'-exoribonuclease activity [GO:0000175],2.766865480534415E-4,2,pnp,rnr	transcription antitermination factor activity, RNA binding [GO:0001072],5.889733070515896E-4,2,cspE,cspC	unfolded protein binding [GO:0051082],0.001967362047134222,2,dnaK,cbpA	3'-5'-exoribonuclease activity [GO:0000175],5.124406115398336E-4,2,pnp,rnr
	aidB->groL->holA->dnaE->tufB->dnaA->dnaJ->glmS->alaS->rluB->aidB	DNA-directed DNA polymerase activity [GO:0003887],5.202968083970658E-4,2,dnaE,holA	amino acid binding [GO:0016597],0.002212878955521133,1,alaS	isovaleryl-CoA dehydrogenase activity [GO:0008470],0.002212878955521133,1,aidB	DNA replication origin binding [GO:0003688],0.002212878955521133,1,dnaA	aminoacyl-tRNA editing activity [GO:0002161],0.002212878955521133,1,alaS	isovaleryl-CoA dehydrogenase activity [GO:0008470],0.0033193184332816995,1,aidB
	aidB->groL->uspG->dnaJ->glmS->alaS->rluB->aidB	amino acid binding [GO:0016597],0.001549015268864793,1,alaS	aminoacyl-tRNA editing activity [GO:0002161],0.001549015268864793,1,alaS	heat shock protein binding [GO:0031072],0.001549015268864793,1,dnaJ	alanine-tRNA ligase activity [GO:0004813],0.001549015268864793,1,alaS	isovaleryl-CoA dehydrogenase activity [GO:0008470],0.001549015268864793,1,aidB	alanine-tRNA ligase activity [GO:0004813],0.00199159105996902,1,alaS
	aidB->groL->helD->tufB->dnaA->dnaJ->glmS->alaS->rluB->aidB	amino acid binding [GO:0016597],0.00199159105996902,1,alaS	isovaleryl-CoA dehydrogenase activity [GO:0008470],0.00199159105996902,1,aidB	DNA replication origin binding [GO:0003688],0.00199159105996902,1,dnaA	aminoacyl-tRNA editing activity [GO:0002161],0.00199159105996902,1,alaS	heat shock protein binding [GO:0031072],0.00199159105996902,1,dnaJ	heat shock protein binding [GO:0031072],0.002212878955521133,1,dnaJ
	aidB->groL->grpE->dnaK->cbpA->rplB->gmhB->rpsF->aidB	unfolded protein binding [GO:0051082],2.9361245115225827E-6,3,grpE,dnaK,cbpA	chaperone binding [GO:0051087],4.099695134961354E-5,2,grpE,dnaK	zinc ion binding [GO:0008270],0.0017417059409213767,3,gmhB,rplB,dnaK	adenyl-nucleotide exchange factor activity [GO:0000774],0.0017703031644169065,1,grpE	D,D-heptose 1,7-bisphosphate phosphatase activity [GO:0034200],0.0017703031644169065,1,gmhB	rRNA binding [GO:0019843],0.002351817375870941,2,rplB,rplD
	aidB->groL->dusC->intA->rplB->gmhB->rpsF->aidB	D,D-heptose 1,7-bisphosphate phosphatase activity [GO:0034200],0.001549015268864793,1,gmhB	isovaleryl-CoA dehydrogenase activity [GO:0008470],0.001549015268864793,1,aidB	structural constituent of ribosome [GO:0003735],0.0020609721188013788,2,rplB,rpsF	prophage integrase activity [GO:0008979],0.003095973412538531,1,intA	tRNA dihydrouridine synthase activity [GO:0017150],0.0046408767081135205,1,dusC	prophage integrase activity [GO:0008979],0.003537863495245739,1,intA
	aidB->groL->hyfG->htpG->dnaK->cbpA->rplB->gmhB->rpsF->aidB	unfolded protein binding [GO:0051082],4.393214750507561E-6,3,htpG,dnaK,cbpA	protein folding chaperone [GO:0044183],2.111530357546531E-5,2,htpG,dnaK	chaperone binding [GO:0051087],5.267923059789407E-5,2,htpG,dnaK	D,D-heptose 1,7-bisphosphate phosphatase activity [GO:0034200],0.00199159105996902,1,gmhB	isovaleryl-CoA dehydrogenase activity [GO:0008470],0.00199159105996902,1,aidB	RNA binding [GO:0003723],8.600106168837742E-4,2,rplB,rluB
	aidB->rluB->alaS->glmS->dnaJ->dnaA->rpsG->lpxD->cbpA->rplB->gmhB->rpsF->aidB	structural constituent of ribosome [GO:0003735],2.0371757261608648E-4,3,rplB,rpsF,rpsG	zinc ion binding [GO:0008270],4.5708664860176983E-4,4,alaS,gmhB,rplB,dnaJ	RNA binding [GO:0003723],8.600106168837742E-4,2,rplB,rluB	unfolded protein binding [GO:0051082],9.660844118543546E-4,2,dnaJ,cbpA	rRNA binding [GO:0019843],0.002351817375870941,2,rplB,rpsG	unfolded protein binding [GO:0051082],0.0013257505502109652,2,dnaJ,cbpA
	cspC->rnr->cspE->pnp->rplQ->nudH->rplB->cspC	RNA binding [GO:0003723],1.0209727764477295E-6,4,pnp,rnr,cspE,cspC	3'-5'-exoribonuclease activity [GO:0000175],4.304044421368929E-5,2,pnp,rnr	transcription antitermination factor activity, RNA binding [GO:0001072],9.202540074714981E-5,2,cspE,cspC	single-stranded DNA binding [GO:0003697],5.124406115398336E-4,2,cspE,cspC	3'-5' RNA helicase activity [GO:0034458],0.001549015268864793,1,rnr	transcription antitermination factor activity, RNA binding [GO:0001072],2.3988248099259446E-4,2,cspE,cspC
	cspC->rplA->yccW->rplB->cspC	RNA binding [GO:0003723],7.958049366923195E-5,2,rplB,rplA	rRNA binding [GO:0019843],2.2046797359223395E-4,2,rplB,rplA	structural constituent of ribosome [GO:0003735],6.00448657894655E-4,2,rplB,rplA	chaperone binding [GO:0051087],0.003537080869405147,1,cspC	transcription antitermination factor activity, RNA binding [GO:0001072],0.00882509828622115,1,cspC	translation repressor activity [GO:0030371],0.0013277273733126797,1,rplD
	aidB->groL->gatZ->secA->tufB->dnaA->dnaJ->glmS->alaS->rluB->aidB	preprotein binding [GO:0070678],0.002212878955521133,1,secA	amino acid binding [GO:0016597],0.002212878955521133,1,alaS	ABC-type protein transporter activity [GO:0015462],0.002212878955521133,1,secA	isovaleryl-CoA dehydrogenase activity [GO:0008470],0.002212878955521133,1,aidB	DNA replication origin binding [GO:0003688],0.002212878955521133,1,dnaA	DNA replication origin binding [GO:0003688],0.002876742642177473,1,dnaA
	groL->helD->pflB->pykA->yggR->groL	pyruvate kinase activity [GO:0004743],0.002211899372096821,1,pykA	formate C-acetyltransferase activity [GO:0008861],0.002211899372096821,1,pflB	3'-5' DNA helicase activity [GO:0043138],0.0066239561228331936,1,helD	potassium ion binding [GO:0030955],0.013212764216064836,1,pykA	ATP hydrolysis activity [GO:0140603],0.02303038008578324,1,helD	ATP hydrolysis activity [GO:0140603],0.02303038008578324,1,helD
	cbpA->dnaK->phoA->infB->nusA->rpsD->cspC->rplB->cbpA	unfolded protein binding [GO:0051082],4.137445037653501E-4,2,dnaK,cbpA	rRNA binding [GO:0019843],0.0010131662592728684,2,rplB,rpsD	zinc ion binding [GO:0008270],0.0017417059409213767,3,rplB,dnaK,phoA	alkaline phosphatase activity [GO:0004035],0.0017703031644169065,1,phoA	oxidoreductase activity, acting on phosphorus or arsenic in donors [GO:0030613],0.0017703031644169065,1,phoA	3'-5' RNA helicase activity [GO:0034458],0.0026554547466253594,1,rnr
	aidB->groL->gatZ->secA->secB->lon->yjgL->ileS->hyaD->topA->holC->dnaE->tufB->dnaA->dnaJ->glmS->alaS->rluB->aidB	DNA-directed DNA polymerase activity [GO:0003887],0.0017400090347094162,2,dnaE,holC	unfolded protein binding [GO:0051082],0.002208066115236463,2,secB,dnaJ	sequence-specific DNA binding [GO:0043565],0.0022623158966783453,3,dnaA,lon,aidB	zinc ion binding [GO:0008270],0.0024209053504614863,4,ileS,alaS,secA,dnaJ	preprotein binding [GO:0070678],0.00398318211993804,1,secA	unfolded protein binding [GO:0051082],0.004602683499253487,2,secB,dnaJ
	erfK->pheS->groL->prsA->erfK	phenylalanine-tRNA ligase activity [GO:0004826],0.001769715414362319,1,pheS	peptidoglycan L,D-transpeptidase activity [GO:0071972],0.005302098446349938,1,erfK	glycosyltransferase activity [GO:0016757],0.010583084706980397,1,erfK	tRNA binding [GO:0000049],0.039253632852475434,1,pheS
	aidB->groL->rfaD->iclR->rpsF->aidB	isovaleryl-CoA dehydrogenase activity [GO:0008470],0.0011064394777605664,1,aidB	mRNA 5'-UTR binding [GO:0048027],0.005522408059097148,1,rpsF	small ribosomal subunit rRNA binding [GO:0070181],0.007724527853253277,1,rpsF	DNA binding [GO:0003677],0.038657576843369124,2,iclR,aidB	structural constituent of ribosome [GO:0003735],0.04989217627642502,1,rpsF	RNA binding [GO:0003723],0.02237241308588628,1,rluB
	aidB->groL->alsA->ycaO->uspG->dnaJ->glmS->alaS->rluB->aidB	amino acid binding [GO:0016597],0.00199159105996902,1,alaS	isovaleryl-CoA dehydrogenase activity [GO:0008470],0.00199159105996902,1,aidB	ATP diphosphatase activity [GO:0047693],0.00199159105996902,1,ycaO	aminoacyl-tRNA editing activity [GO:0002161],0.00199159105996902,1,alaS	heat shock protein binding [GO:0031072],0.00199159105996902,1,dnaJ	heat shock protein binding [GO:0031072],0.0024341668510732464,1,dnaJ
	aidB->groL->pheS->erfK->prsA->lpxB->tufB->dnaA->dnaJ->glmS->alaS->rluB->aidB	amino acid binding [GO:0016597],0.0026554547466253594,1,alaS	isovaleryl-CoA dehydrogenase activity [GO:0008470],0.0026554547466253594,1,aidB	DNA replication origin binding [GO:0003688],0.0026554547466253594,1,dnaA	lipid-A-disaccharide synthase activity [GO:0008915],0.0026554547466253594,1,lpxB	aminoacyl-tRNA editing activity [GO:0002161],0.0026554547466253594,1,alaS

## Sheet: Table S6
Supplementary Table S6	Ranked enriched GO items (molecular functions) in 1-cycles in the E.coli-PPI-Network
GO Items	n in cycles
structural constituent of ribosome [GO:0003735]	32
rRNA binding [GO:0019843]	17
isovaleryl-CoA dehydrogenase activity [GO:0008470]	17
heat shock protein binding [GO:0031072]	17
D,D-heptose 1,7-bisphosphate phosphatase activity [GO:0034200]	16
aminoacyl-tRNA editing activity [GO:0002161]	13
amino acid binding [GO:0016597]	13
RNA binding [GO:0003723]	12
zinc ion binding [GO:0008270]	11
unfolded protein binding [GO:0051082]	10
chaperone binding [GO:0051087]	9
3'-5' RNA helicase activity [GO:0034458]	9
chaperone binding [GO:0051087]	9
ribonuclease R activity [GO:0008997]	9
RNA binding [GO:0003723]	8
alanine-tRNA ligase activity [GO:0004813]	7
DNA-directed DNA polymerase activity [GO:0003887]	7
mRNA 5'-UTR binding [GO:0048027]	6
translation repressor activity, mRNA regulatory element binding [GO:0000900]	6
polyribonucleotide nucleotidyltransferase activity [GO:0004654]	6
bacterial-type RNA polymerase core enzyme binding [GO:0001000]	6
UDP-3-O-(R-3-hydroxymyristoyl)-glucosamine N-acyltransferase activity [GO:0103118]	6
3'-5'-exoribonuclease activity [GO:0000175]	6
N-acyltransferase activity [GO:0016410]	6
DNA replication origin binding [GO:0003688]	5
sigma factor antagonist activity [GO:0016989]	5
alkaline phosphatase activity [GO:0004035]	4
protein folding chaperone [GO:0044183]	4
rRNA pseudouridine synthase activity [GO:0120159]	3
DNA-directed 5'-3' RNA polymerase activity [GO:0003899]	3
translation repressor activity [GO:0030371]	3
preprotein binding [GO:0070678]	3
3'-5' DNA helicase activity [GO:0043138]	3
ABC-type D-methionine transporter activity [GO:0033232]	3
ABC-type protein transporter activity [GO:0015462]	3
sigma factor activity [GO:0016987]	3
oxidoreductase activity, acting on phosphorus or arsenic in donors [GO:0030613]	3
5'-3' exonuclease activity [GO:0008409]	2
mRNA binding [GO:0003729]	2
translation elongation factor activity [GO:0003746]	2
adenyl-nucleotide exchange factor activity [GO:0000774]	2
L-methionine transmembrane transporter activity [GO:0015191]	2
tRNA binding [GO:0000049]	2
DNA topoisomerase activity [GO:0003916]	2
isoleucine-tRNA ligase activity [GO:0004822]	2
DNA binding [GO:0003677]	2
N-acylglucosamine-6-phosphate 2-epimerase activity [GO:0047465]	2
ATPase, acting on RNA [GO:0008186]	2
formate C-acetyltransferase activity [GO:0008861]	2
structural constituent of ribosome [GO:0003735]	2
maltodextrin phosphorylase activity [GO:0031220]	2
transferase activity [GO:0016740]	2
protein-exporting ATPase activity [GO:0008564]	2
N-acylmannosamine-6-phosphate 2-epimerase activity [GO:0009385]	2
tRNA dihydrouridine synthase activity [GO:0017150]	1
DNA topoisomerase type I (single strand cut, ATP-independent) activity [GO:0003917]	1
glutamate-5-semialdehyde dehydrogenase activity [GO:0004350]	1
pyruvate kinase activity [GO:0004743]	1
3'-tRNA processing endoribonuclease activity [GO:0042781]	1
ABC-type zinc transporter activity [GO:0015633]	1
CDP-diacylglycerol-serine O-phosphatidyltransferase activity [GO:0003882]	1
translation release factor activity, codon specific [GO:0016149]	1
glycosyltransferase activity [GO:0016757]	1
lipid-A-disaccharide synthase activity [GO:0008915]	1
endoribonuclease inhibitor activity [GO:0060698]	1
phenylalanine-tRNA ligase activity [GO:0004826]	1
pseudouridine synthase activity [GO:0009982]	1
metalloaminopeptidase activity [GO:0070006]	1
prophage integrase activity [GO:0008979]	1
thiosulfate binding [GO:0036173]	1
ABC-type D-ribose transporter activity [GO:0015611]	1
cyclic-di-GMP binding [GO:0035438]	1
helicase activity [GO:0004386]	1
rRNA binding [GO:0019843]	1
2,4-dienoyl-CoA reductase (NADPH) activity [GO:0008670]	1
ATP diphosphatase activity [GO:0047693]	1
DNA translocase activity [GO:0015616]	1
selenate reductase activity [GO:0033797]	1
4 iron, 4 sulfur cluster binding [GO:0051539]	1
glycogen phosphorylase activity [GO:0008184]	1
bacterial-type RNA polymerase core promoter sequence-specific DNA binding [GO:0000985]	1
large ribosomal subunit rRNA binding [GO:0070180]	1
RNA methyltransferase activity [GO:0008173]	1
3'-5' exonuclease activity [GO:0008408]	1
protein dimerization activity [GO:0046983]	1
nitrate reductase activity [GO:0008940]	1
UDP-N-acetylmuramate dehydrogenase activity [GO:0008762]	1
DNA binding [GO:0003677]	1
carbon monoxide binding [GO:0070025]	1
peptidoglycan L,D-transpeptidase activity [GO:0071972]	1
NAD+ synthase (glutamine-hydrolyzing) activity [GO:0003952]	1
protein disulfide isomerase activity [GO:0003756]	1
exoribonuclease II activity [GO:0008859]	1
preprotein binding [GO:0070678]	1
Ala-tRNA(Pro) hydrolase activity [GO:0043906]	1
GTPase activator activity [GO:0005096]	1
transcription antitermination factor activity, RNA binding [GO:0001072]	1
UDP-N-acetylmuramate-L-alanine ligase activity [GO:0008763]	1
single-stranded DNA helicase activity [GO:0017116]	1
small ribosomal subunit rRNA binding [GO:0070181]	1
ribonuclease P activity [GO:0004526]	1
tripeptide aminopeptidase activity [GO:0045148]	1
GTP binding [GO:0005525]	1
dimethyl sulfoxide reductase activity [GO:0009389]	1
proline-tRNA ligase activity [GO:0004827]	1
translation initiation factor activity [GO:0003743]	1
ATP hydrolysis activity [GO:0140603]	1
poly(A) binding [GO:0008143]	1
glutamine-fructose-6-phosphate transaminase (isomerizing) activity [GO:0004360]	1
GTPase activity [GO:0003924]	1
NAD+ synthase activity [GO:0008795]	1
adenylate kinase activity [GO:0004017]	1
potassium ion binding [GO:0030955]	1
glutaminase activity [GO:0004359]	1
site-specific recombinase activity [GO:0009009]	1
